# Supplementary material for: Microscopic and metatranscriptomic analyses revealed unique cross-domain parasitism between phylum Candidatus Patescibacteria/candidate phyla radiation and methanogenic archaea in anaerobic ecosystems
Source: mBio. 2024 Feb 7;15(3):e03102-23. doi: 10.1128/mbio.03102-23 (PMC10936435; doi:10.1128/mbio.03102-23)
Supplement: Table S1 — Mapped and total sequence reads of the metatranscriptome in this study. [file mbio.03102-23-s0007.xlsx]

## Sheet: Table S1
Table S1. Mapped and total sequence reads of the metatranscriptome in this study.
				Culture system	C-2	C-3	C-4	C-6	C-7	C-2	C-3	C-4	C-6	C-7
				Cultivation day	14	14	14	31	31	14	14	14	31	31
Taxonomy				Total reads	15738488	24012514	19512908	33788556	26384876	mapped reads per total reads (%)
Family	Genus	Specie	Strain	Bin	mapped reads
Ca. Yanofskyibacteriaceae	Ca. Yanofskyibacterium	Ca. Yanofskyibacterium parasiticum	PMX_810_sub	PMX_810_sub	15783	14690	28746	1569	170	0.100283	0.0611764	0.147318	0.00464358	0.000644309
Ca. Minisyncoccaceae	Ca. Microsyncoccus	Ca. Microsyncoccus archaeolyticus	PMX.50	PMX.50	4318	5844	5549	12162	1582	0.0274359	0.0243373	0.0284376	0.0359944	0.00599586
Ca. Minisyncoccaceae	Ca. Minisyncoccus	Ca. Minisyncoccus archaeophilus	PMX.108	PMX.108	6964	13078	10744	13644	5732	0.0442482	0.0544633	0.055061	0.0403805	0.0217246
Methanotrichaceae	Methanothrix	sp.	PMX.35	PMX.35	780482	1389449	1007839	2042039	769836	4.95907	5.78635	5.16499	6.04358	2.91772
Methanotrichaceae	Methanothrix	sp.	PMX.81	PMX.81	841021	1319438	1129142	769821	54344	5.34372	5.49479	5.78664	2.27835	0.205966
Methanotrichaceae	Methanothrix	sp.	PMX.12	PMX.12	80273	138472	103096	80136	4296	0.510043	0.576666	0.528348	0.237169	0.0162821
Methanospirillaceae	Methanorpirillum	sp.	PMX.141_sub	PMX.141_sub	435611	812954	790267	500191	315254	2.76781	3.38554	4.04997	1.48036	1.19483
