# Supplementary material for: Microscopic and metatranscriptomic analyses revealed unique cross-domain parasitism between phylum Candidatus Patescibacteria/candidate phyla radiation and methanogenic archaea in anaerobic ecosystems
Source: mBio. 2024 Feb 7;15(3):e03102-23. doi: 10.1128/mbio.03102-23 (PMC10936435; doi:10.1128/mbio.03102-23)
Supplement: Table S3 — Summary of the gene expression level and annotation of metagenomic bins of methanogenic archaea. [file mbio.03102-23-s0009.xlsx]

## Sheet: Table S3
Table S3. Summary of the gene expression level and annotation of metagenomic bins of Methanothrix (PMX.81, PMX.12, and PMX.35) and Methanospirillum (PMX.141_sub) using DRAM, BlastKOALA, and SignalP annotation software.
		Expression levels (Log2(RPKM+1))				DRAM annotation																							BlastKOALA annotation						SignalP-6.0-SLOW
Bin	Locus tag and annotation by prokka	day 14	day 31	31/14	length	rank	kegg_id	kegg_hit through Kofam	uniref_id	uniref_hit	uniref_taxonomy	uniref_RBH	uniref_identity	uniref_bitScore	uniref_eVal	peptidase_id	peptidase_family	peptidase_hit	peptidase_RBH	peptidase_identity	peptidase_bitScore	peptidase_eVal	pfam_hits	cazy_hits	vogdb_description	vogdb_categories	heme_regulatory_motif_count	Query	KO	Definition	Score	Second best	N	# ID	Prediction	OTHER	SP(Sec/SPI)	LIPO(Sec/SPII)	TAT(Tat/SPI)	TATLIPO(Sec/SPII)	PILIN(Sec/SPIII)	CS Position
PMX.81	PMX.81_00001 hypothetical protein	10.3664	10.4851	0.118656	864	B			F4BSY2_METSG	UniRef90_F4BSY2 Universal stress protein n=5 Tax=root TaxID=1 RepID=F4BSY2_METSG	root	TRUE	0.891	535	3.671e-169												0	PMX.81_00001			103			PMX.81_00001_hypothetical_protein	NO_SP	1.00002	0	0	0	0	0
PMX.81	PMX.81_00002 Transcription-repair-coupling factor	8.05124	8.85503	0.803788	864	B	K06936	archaeosine synthase beta-subunit [EC:2.6.1.-]	F4BSY3_METSG	UniRef90_F4BSY3 Elp3 domain-containing protein n=4 Tax=root TaxID=1 RepID=F4BSY3_METSG	root	TRUE	0.993	604	2.962e-193												0	PMX.81_00002	K06936	raSEA; archaeosine synthase beta-subunit [EC:2.6.1.-]	143			PMX.81_00002_Transcription-repair-coupling_factor	NO_SP	1.00001	0	0	0	0	0
PMX.81	PMX.81_00003 Sulfide dehydrogenase subunit alpha	8.44482	9.50814	1.06332	900	B	K03671	thioredoxin 1	F4BSY4_METSG	UniRef90_F4BSY4 Thioredoxin reductase n=4 Tax=root TaxID=1 RepID=F4BSY4_METSG	root	TRUE	0.927	582	2.414e-185								Pyridine nucleotide-disulphide oxidoreductase [PF07992.16]; Pyridine nucleotide-disulphide oxidoreductase [PF13738.8]; HI0933-like protein [PF03486.16]; Lycopene cyclase protein [PF05834.14]; FAD binding domain [PF01494.21]; FAD binding domain [PF00890.26]; FAD dependent oxidoreductase [PF12831.9]; Thi4 family [PF01946.19]		sp|P23160|R34K_CLOPA 34.2 kDa protein in rubredoxin operon; Xh	Xh	0	PMX.81_00003	K00384	trxB, TRR; thioredoxin reductase (NADPH) [EC:1.8.1.9]	143			PMX.81_00003_Sulfide_dehydrogenase_subunit_alpha	NO_SP	1.00001	0	0	0	0	0
PMX.81	PMX.81_00004 tRNA-Gly(gcc)	2.35053	5.2127	2.86217	72
PMX.81	PMX.81_00005 hypothetical protein	4.51002	5.05341	0.54339	2346	B			F4BSY5_METSG	UniRef90_F4BSY5 LTD domain-containing protein n=6 Tax=root TaxID=1 RepID=F4BSY5_METSG	root	TRUE	0.949	1553	0								Lamin Tail Domain [PF00932.21]; Domain of unknown function DUF11 [PF01345.20]				0	PMX.81_00005			117	K20276	3	PMX.81_00005_hypothetical_protein	LIPO	0.000132	0.333089	0.666716	3.3e-05	3.2e-05	2.8e-05	CS pos: 14-15. Pr: 0.6456
PMX.81	PMX.81_00006 hypothetical protein	4.12549	3.77982	-0.34567	102	C			A0A1V4V212_9EURY	UniRef90_A0A1V4V212 Uncharacterized protein n=1 Tax=Methanosaeta sp. PtaB.Bin005 TaxID=1811683 RepID=A0A1V4V212_9EURY	Methanosaeta sp. PtaB.Bin005	FALSE	0.947	68	2.478e-12												0	PMX.81_00006						PMX.81_00006_hypothetical_protein	NO_SP	0.999998	0	0	0	0	0
PMX.81	PMX.81_00007 hypothetical protein	5.69931	5.46924	-0.230077	270	C			F4BSY6_METSG	UniRef90_F4BSY6 HTH_45 domain-containing protein n=4 Tax=root TaxID=1 RepID=F4BSY6_METSG	root	FALSE	0.966	183	2.782e-51								Winged helix-turn-helix [PF14947.8]				0	PMX.81_00007			22			PMX.81_00007_hypothetical_protein	NO_SP	1.00002	0	0	0	0	0
PMX.81	PMX.81_00008 hypothetical protein	9.12488	8.87605	-0.248834	489	C			F4BSY7_METSG	UniRef90_F4BSY7 Uncharacterized protein n=5 Tax=root TaxID=1 RepID=F4BSY7_METSG	root	FALSE	0.923	294	3.635e-88												0	PMX.81_00008			11	K21885	1	PMX.81_00008_hypothetical_protein	NO_SP	1.00002	0	0	0	0	0
PMX.81	PMX.81_00009 Major outer membrane lipoprotein Lpp	9.58773	9.15089	-0.436836	966	B			F4BSY8_METSG	UniRef90_F4BSY8 Lipoprotein, putative n=4 Tax=root TaxID=1 RepID=F4BSY8_METSG	root	TRUE	0.921	621	2.605e-198												0	PMX.81_00009			17	K20532	1	PMX.81_00009_Major_outer_membrane_lipoprotein_Lpp	LIPO	0	0	1.00002	0	0	0	CS pos: 18-19. Pr: 0.9959
PMX.81	PMX.81_00010 Phosphoribosylaminoimidazole-succinocarboxamide synthase	8.29923	6.44112	-1.8581	915	B	K01923	phosphoribosylaminoimidazole-succinocarboxamide synthase [EC:6.3.2.6]	F4BSY9_METSG	UniRef90_F4BSY9 Phosphoribosylaminoimidazole-succinocarboxamide synthase n=4 Tax=root TaxID=1 RepID=F4BSY9_METSG	root	TRUE	0.965	619	4.145e-198								SAICAR synthetase [PF01259.20]				0	PMX.81_00010	K01923	purC; phosphoribosylaminoimidazole-succinocarboxamide synthase [EC:6.3.2.6]	175			PMX.81_00010_Phosphoribosylaminoimidazole-succinocarboxamide_synthase	NO_SP	1.00003	0	0	0	0	0
PMX.81	PMX.81_00011 Thermosome subunit alpha	12.8077	11.3953	-1.41239	1638	B	K22447	archaeal chaperonin	F4BSZ0_METSG	UniRef90_F4BSZ0 Thermosome subunit delta n=16 Tax=root TaxID=1 RepID=F4BSZ0_METSG	root	TRUE	0.915	1043	0								TCP-1/cpn60 chaperonin family [PF00118.26]		sp|B2UKV8|CH60_AKKM8 60 kDa chaperonin; Xh	Xh	0	PMX.81_00011	K22447	cct, ths; archaeal chaperonin	482			PMX.81_00011_Thermosome_subunit_alpha	NO_SP	1.00003	0	0	0	0	0
PMX.81	PMX.81_00012 hypothetical protein	8.3661	7.62898	-0.737119	720	B	K01470	creatinine amidohydrolase [EC:3.5.2.10]	A0A0W8F9J4_9ZZZZ	UniRef90_A0A0W8F9J4 Creatinine amidohydrolase n=4 Tax=root TaxID=1 RepID=A0A0W8F9J4_9ZZZZ	root	TRUE	0.968	489	2.143e-154								Creatinine amidohydrolase [PF02633.16]				0	PMX.81_00012	K01470	E3.5.2.10; creatinine amidohydrolase [EC:3.5.2.10]	142			PMX.81_00012_hypothetical_protein	NO_SP	1.00003	0	0	0	0	0
PMX.81	PMX.81_00013 Dolichyl-phosphooligosaccharide-protein glycotransferase 3	8.81924	7.48396	-1.33528	2802	B	K21306	dolichyl-phosphooligosaccharide-protein glycotransferase [EC:2.4.99.21]	F4BSZ2_METSG	UniRef90_F4BSZ2 Oligosaccharyl transferase n=5 Tax=root TaxID=1 RepID=F4BSZ2_METSG	root	TRUE	0.949	1860	0								Oligosaccharyl transferase STT3 subunit [PF02516.16]; Archaeal glycosylation protein B long peripheral domain [PF18079.3]	GT66 dolichyl-diphosphooligosaccharide-protein glycotransferase (EC 2.4.99.18); undecaprenyl-diphosphooligosaccharide-protein glycotransferase (EC 2.4.99.19) [GT66]			0	PMX.81_00013	K21306	aglB; dolichyl-phosphooligosaccharide-protein glycotransferase [EC:2.4.99.21]	292	K07151	21	PMX.81_00013_Dolichyl-phosphooligosaccharide-protein_glycotransferase_3	NO_SP	1.00002	0	0	0	0	0
PMX.81	PMX.81_00014 tRNA-Ile(gat)	2.14208	3.2894	1.14732	74
PMX.81	PMX.81_00015 hypothetical protein	8.39015	8.92097	0.530815	414	C			F4BSZ3_METSG	UniRef90_F4BSZ3 Uncharacterized protein n=4 Tax=root TaxID=1 RepID=F4BSZ3_METSG	root	FALSE	0.94	273	2.79e-81												0	PMX.81_00015			15	K03431	1	PMX.81_00015_hypothetical_protein	NO_SP	1.00003	0	0	0	0	0
PMX.81	PMX.81_00016 Dihydroneopterin monophosphate aldolase	7.29195	7.89494	0.602988	348	C	K01737	6-pyruvoyltetrahydropterin/6-carboxytetrahydropterin synthase [EC:4.2.3.12 4.1.2.50]	F4BSZ4_METSG	UniRef90_F4BSZ4 Queuosine biosynthesis protein QueD n=5 Tax=root TaxID=1 RepID=F4BSZ4_METSG	root	FALSE	1	246	1.488e-72								6-pyruvoyl tetrahydropterin synthase [PF01242.21]		sp|Q1RHI6|QUED_RICBR 6-carboxy-5,6,7,8-tetrahydropterin synthase; Xh	Xh	0	PMX.81_00016	K01737	queD, ptpS, PTS; 6-pyruvoyltetrahydropterin/6-carboxytetrahydropterin synthase [EC:4.2.3.12 4.1.2.50]	68			PMX.81_00016_Dihydroneopterin_monophosphate_aldolase	NO_SP	1.00001	0	0	0	0	0
PMX.81	PMX.81_00017 Nickel-responsive regulator	6.65055	6.26613	-0.384416	171	C			F4BSZ5_METSG	UniRef90_F4BSZ5 Uncharacterized protein n=11 Tax=root TaxID=1 RepID=F4BSZ5_METSG	root	FALSE	0.911	109	3.775e-26												0	PMX.81_00017			26			PMX.81_00017_Nickel-responsive_regulator	NO_SP	0.999983	0	0	0	0	0
PMX.81	PMX.81_00018 Diphthine synthase	7.00214	7.43916	0.437024	798	B	K20215	diphthine synthase [EC:2.1.1.98]	F4BSZ6_METSG	UniRef90_F4BSZ6 Diphthine synthase n=5 Tax=root TaxID=1 RepID=F4BSZ6_METSG	root	TRUE	0.933	520	1.524e-164								Tetrapyrrole (Corrin/Porphyrin) Methylases [PF00590.22]				0	PMX.81_00018	K20215	dph5; diphthine synthase [EC:2.1.1.98]	224			PMX.81_00018_Diphthine_synthase	NO_SP	1.00001	0	0	0	0	0
PMX.81	PMX.81_00019 Methyl-coenzyme M reductase I operon protein C	7.80494	7.92669	0.121742	654	B	K03421	methyl-coenzyme M reductase subunit C	F4BSZ7_METSG	UniRef90_F4BSZ7 Methyl-coenzyme M reductase operon protein C n=5 Tax=root TaxID=1 RepID=F4BSZ7_METSG	root	TRUE	0.937	428	9.338e-134								Methyl-coenzyme M reductase operon protein C [PF04609.14]				0	PMX.81_00019	K03421	mcrC; methyl-coenzyme M reductase subunit C	136			PMX.81_00019_Methyl-coenzyme_M_reductase_I_operon_protein_C	NO_SP	1.00003	0	0	0	0	0
PMX.81	PMX.81_00020 2,3-bisphosphoglycerate-independent phosphoglycerate mutase 1	7.97458	7.54642	-0.428161	1176	B	K15635	2,3-bisphosphoglycerate-independent phosphoglycerate mutase [EC:5.4.2.12]	F4BSZ8_METSG	UniRef90_F4BSZ8 2,3-bisphosphoglycerate-independent phosphoglycerate mutase n=5 Tax=root TaxID=1 RepID=F4BSZ8_METSG	root	TRUE	0.961	792	2.777e-256								Metalloenzyme superfamily [PF01676.20]; 2,3-bisphosphoglycerate-independent phosphoglycerate mutase [PF10143.11]				0	PMX.81_00020	K15635	apgM; 2,3-bisphosphoglycerate-independent phosphoglycerate mutase [EC:5.4.2.12]	238			PMX.81_00020_2,3-bisphosphoglycerate-independent_phosphoglycerate_mutase_1	NO_SP	1.00001	0	0	0	0	0
PMX.81	PMX.81_00021 putative protein	7.60543	7.05776	-0.54767	966	B	K05521	ADP-ribosyl-[dinitrogen reductase] hydrolase [EC:3.2.2.24]	F4BSZ9_METSG	UniRef90_F4BSZ9 ADP-ribosylglycohydrolase superfamily n=6 Tax=root TaxID=1 RepID=F4BSZ9_METSG	root	TRUE	0.954	645	8.513e-207								ADP-ribosylglycohydrolase [PF03747.16]		sp|B0KTG8|TRI1_PSEPG ADP-ribosylarginine hydrolase Tri1; Xu	Xu	0	PMX.81_00021			143			PMX.81_00021_putative_protein	NO_SP	1.00001	0	0	0	0	0
PMX.81	PMX.81_00022 [LysW]-L-2-aminoadipate/[LysW]-L-glutamate phosphate reductase	8.02376	6.29354	-1.73023	1026	B	K00145	N-acetyl-gamma-glutamyl-phosphate reductase [EC:1.2.1.38]	F4BT00_METSG	UniRef90_F4BT00 N-acetyl-gamma-glutamyl-phosphate reductase n=5 Tax=root TaxID=1 RepID=F4BT00_METSG	root	TRUE	0.974	702	5.825e-226								Semialdehyde dehydrogenase, dimerisation domain [PF02774.20]; Semialdehyde dehydrogenase, NAD binding domain [PF01118.26]				0	PMX.81_00022	K00145	argC; N-acetyl-gamma-glutamyl-phosphate reductase [EC:1.2.1.38]	207			PMX.81_00022__LysW_-L-2-aminoadipate__LysW_-L-glutamate_phosphate_reductase	NO_SP	1.00001	0	0	0	0	0
PMX.81	PMX.81_00023 putative protein	7.9402	7.227	-0.713203	483	C			F4BT01_METSG	UniRef90_F4BT01 CBS domain protein n=5 Tax=root TaxID=1 RepID=F4BT01_METSG	root	FALSE	0.927	313	8.708e-95	MER0231653	M50	MER0231653 - family M50 non-peptidase homologues (Desulfovibrio aespoeensis) [M50.UNW]#M50#{peptidase unit: 1-130}~source YP_004122941~	FALSE	0.298	70	7.539e-13	CBS domain [PF00571.30]				0	PMX.81_00023			83			PMX.81_00023_putative_protein	NO_SP	1.00001	0	0	0	0	0
PMX.81	PMX.81_00024 Glutamate N-acetyltransferase	7.65128	7.22143	-0.429849	1164	B	K00620	glutamate N-acetyltransferase / amino-acid N-acetyltransferase [EC:2.3.1.35 2.3.1.1]	F4BT02_METSG	UniRef90_F4BT02 Arginine biosynthesis bifunctional protein ArgJ n=5 Tax=root TaxID=1 RepID=F4BT02_METSG	root	TRUE	0.933	758	1.35e-244	MER0243623	T05	MER0243623 - ArgJ protein (archea) (Methanosaeta concilii) [T05.002]#T05#{peptidase unit: 178-385}~source YP_004383930~	TRUE	0.95	417	1.043e-128	ArgJ family [PF01960.20]				0	PMX.81_00024	K00620	argJ; glutamate N-acetyltransferase / amino-acid N-acetyltransferase [EC:2.3.1.35 2.3.1.1]	216			PMX.81_00024_Glutamate_N-acetyltransferase	NO_SP	0.666601	0.333145	3.7e-05	0.000173	3.1e-05	2.4e-05
PMX.81	PMX.81_00025 Argininosuccinate lyase	8.50661	8.26728	-0.239327	1467	B	K01755	argininosuccinate lyase [EC:4.3.2.1]	A0A1V4VDK3_9EURY	UniRef90_A0A1V4VDK3 Argininosuccinate lyase n=5 Tax=root TaxID=1 RepID=A0A1V4VDK3_9EURY	root	TRUE	0.927	949	0								Lyase [PF00206.22]; Argininosuccinate lyase C-terminal [PF14698.8]				0	PMX.81_00025	K01755	argH, ASL; argininosuccinate lyase [EC:4.3.2.1]	265			PMX.81_00025_Argininosuccinate_lyase	NO_SP	1.00001	0	0	0	0	0
PMX.81	PMX.81_00026 ADP-L-glycero-D-manno-heptose-6-epimerase	7.10851	6.46072	-0.647795	900	B			A0A0W8F9K5_9ZZZZ	UniRef90_A0A0W8F9K5 UDP-glucuronate decarboxylase n=4 Tax=root TaxID=1 RepID=A0A0W8F9K5_9ZZZZ	root	TRUE	0.954	601	4.736e-192								GDP-mannose 4,6 dehydratase [PF16363.7]; NAD dependent epimerase/dehydratase family [PF01370.23]; 3-beta hydroxysteroid dehydrogenase/isomerase family [PF01073.21]; RmlD substrate binding domain [PF04321.19]; NmrA-like family [PF05368.15]		sp|Q9EQC1|3BHS7_MOUSE 3 beta-hydroxysteroid dehydrogenase type 7; Xh	Xh	0	PMX.81_00026	K01784	galE, GALE; UDP-glucose 4-epimerase [EC:5.1.3.2]	150			PMX.81_00026_ADP-L-glycero-D-manno-heptose-6-epimerase	NO_SP	0.999994	0	0	0	0	0
PMX.81	PMX.81_00027 Ubiquinone biosynthesis O-methyltransferase, mitochondrial	6.12856	4.20979	-1.91877	705	B			A0A1V4VEY5_9EURY	UniRef90_A0A1V4VEY5 Methyltransf_11 domain-containing protein n=4 Tax=root TaxID=1 RepID=A0A1V4VEY5_9EURY	root	TRUE	0.959	474	3.709e-149								Methionine biosynthesis protein MetW [PF07021.14]; Methyltransferase domain [PF13489.8]; ubiE/COQ5 methyltransferase family [PF01209.20]; Methyltransferase domain [PF13649.8]; Methyltransferase domain [PF08241.14]; Methyltransferase domain [PF13847.8]; Methyltransferase domain [PF08242.14]; Mycolic acid cyclopropane synthetase [PF02353.22]; Methyltransferase small domain [PF05175.16]; Putative me…				0	PMX.81_00027			38			PMX.81_00027_Ubiquinone_biosynthesis_O-methyltransferase,_mitochondrial	NO_SP	0.999999	0	0	0	0	0
PMX.81	PMX.81_00028 Trehalose synthase	6.18068	5.03807	-1.14261	1101	B			F4BT06_METSG	UniRef90_F4BT06 Glycosyl transferase, group 1 family protein n=2 Tax=root TaxID=1 RepID=F4BT06_METSG	root	TRUE	0.945	728	1.743e-234								Glycosyl transferases group 1 [PF00534.22]; Glycosyl transferases group 1 [PF13692.8]; Glycosyltransferase Family 4 [PF13439.8]; Glycosyl transferase 4-like domain [PF13579.8]	GT4 sucrose synthase (EC 2.4.1.13); sucrose-phosphate synthase (EC 2.4.1.14); alpha-glucosyltransferase (EC 2.4.1.52); lipopolysaccharide N-acetylglucosaminyltransferase (EC 2.4.1.56); phosphatidylinositol alpha-mannosyltransferase (EC 2.4.1.57); GDP-Man: Man1GlcNAc2-PP-dolichol alpha-1,3-mannosyltransferase (EC 2.4.1.132); GDP-Man: Man3GlcNAc2-PP-dolichol/Man4GlcNAc2-PP-dolichol alpha-1,2-mannos…			0	PMX.81_00028			204			PMX.81_00028_Trehalose_synthase	NO_SP	0.999995	0	0	0	0	0
PMX.81	PMX.81_00029 Undecaprenyl-phosphate 4-deoxy-4-formamido-L-arabinose transferase	5.61668	5.0967	-0.519983	945	B	K16870,K20444	N-acetylglucosaminyl-diphospho-decaprenol L-rhamnosyltransferase [EC:2.4.1.289]; O-antigen biosynthesis protein [EC:2.4.1.-]	F4BT07_METSG	UniRef90_F4BT07 Glycosyl transferase, family 2 n=2 Tax=root TaxID=1 RepID=F4BT07_METSG	root	TRUE	0.986	655	1.692e-210								Glycosyltransferase like family 2 [PF13641.8]; Glycosyl transferase family 2 [PF00535.28]; Glycosyl transferase family group 2 [PF13632.8]; Glycosyltransferase like family 2 [PF10111.11]; Glycosyl transferase family 21 [PF13506.8]	GT2 cellulose synthase (EC 2.4.1.12); chitin synthase (EC 2.4.1.16); dolichyl-phosphate beta-D-mannosyltransferase (EC 2.4.1.83); dolichyl-phosphate beta-glucosyltransferase (EC 2.4.1.117); N-acetylglucosaminyltransferase (EC 2.4.1.-); N-acetylgalactosaminyltransferase (EC 2.4.1.-); hyaluronan synthase (EC 2.4.1.212); chitin oligosaccharide synthase (EC 2.4.1.-); beta-1,3-glucan synthase (EC 2.4.…			0	PMX.81_00029			158			PMX.81_00029_Undecaprenyl-phosphate_4-deoxy-4-formamido-L-arabinose_transferase	NO_SP	1.00002	0	0	0	0	0
PMX.81	PMX.81_00030 hypothetical protein	6.51482	4.53365	-1.98116	762	B	K09690	lipopolysaccharide transport system permease protein	F4BT08_METSG	UniRef90_F4BT08 ABC-2 type transporter n=3 Tax=Methanosarcinales TaxID=94695 RepID=F4BT08_METSG	Methanosarcinales	TRUE	0.898	476	1.874e-149								ABC-2 type transporter [PF01061.26]				0	PMX.81_00030	K09690	wzm, rfbA; lipopolysaccharide transport system permease protein	144			PMX.81_00030_hypothetical_protein	NO_SP	1.00001	0	0	0	0	0
PMX.81	PMX.81_00031 Vitamin B12 import ATP-binding protein BtuD	6.49384	5.79657	-0.697273	825	B			F4BT09_METSG	UniRef90_F4BT09 ABC transporter, ATP-binding protein n=3 Tax=Methanosarcinales TaxID=94695 RepID=F4BT09_METSG	Methanosarcinales	TRUE	0.939	542	6.865e-172								ABC transporter [PF00005.29]		sp|P03273|PKG1_ADE07 Packaging protein 1; XhXrXs	Xr;Xh;Xs	0	PMX.81_00031	K09691	wzt, rbfB; lipopolysaccharide transport system ATP-binding protein	116			PMX.81_00031_Vitamin_B12_import_ATP-binding_protein_BtuD	NO_SP	1.00002	0	0	0	0	0
PMX.81	PMX.81_00032 hypothetical protein	7.74728	6.41124	-1.33604	435	C			F4BTB6_METSG	UniRef90_F4BTB6 LTD domain-containing protein n=3 Tax=root TaxID=1 RepID=F4BTB6_METSG	root	FALSE	0.971	297	1.688e-89								Lamin Tail Domain [PF00932.21]				0	PMX.81_00032			18	K01174	3	PMX.81_00032_hypothetical_protein	SP	0.000484	0.998599	0.000282	0.000256	0.000203	0.000184	CS pos: 24-25. Pr: 0.9809
PMX.81	PMX.81_00033 hypothetical protein	4.58616	5.26249	0.676337	1245	B			A0A1V4VF06_9EURY	UniRef90_A0A1V4VF06 Uncharacterized protein n=4 Tax=root TaxID=1 RepID=A0A1V4VF06_9EURY	root	TRUE	0.986	863	1.392e-280								Pentapeptide repeats (9 copies) [PF13576.8]				0	PMX.81_00033			13			PMX.81_00033_hypothetical_protein	NO_SP	0.807287	0.19233	0.000154	8.7e-05	8.5e-05	8.3e-05
PMX.81	PMX.81_00034 Pyruvate synthase subunit PorC	10.4703	9.22125	-1.24907	537	C	K00172	pyruvate ferredoxin oxidoreductase gamma subunit [EC:1.2.7.1]	F4BTB9_METSG	UniRef90_F4BTB9 Pyruvate/ketoisovalerate oxidoreductase subunit gamma n=18 Tax=root TaxID=1 RepID=F4BTB9_METSG	root	FALSE	0.924	346	4.602e-106								Pyruvate ferredoxin/flavodoxin oxidoreductase [PF01558.20]				0	PMX.81_00034	K00172	porC, porG; pyruvate ferredoxin oxidoreductase gamma subunit [EC:1.2.7.1]	149			PMX.81_00034_Pyruvate_synthase_subunit_PorC	NO_SP	0.999993	0	0	0	0	0
PMX.81	PMX.81_00035 Ketoisovalerate oxidoreductase subunit VorD	8.93989	7.01558	-1.9243	258	C	K00171	pyruvate ferredoxin oxidoreductase delta subunit [EC:1.2.7.1]	F4BTC0_METSG	UniRef90_F4BTC0 Pyruvate oxidoreductase subunit delta n=5 Tax=root TaxID=1 RepID=F4BTC0_METSG	root	FALSE	1	190	7.684e-54								4Fe-4S dicluster domain [PF14697.8]; 4Fe-4S dicluster domain [PF12838.9]; 4Fe-4S dicluster domain [PF13187.8]; 4Fe-4S dicluster domain [PF13237.8]				0	PMX.81_00035	K00171	porD; pyruvate ferredoxin oxidoreductase delta subunit [EC:1.2.7.1]	43	K00188	2	PMX.81_00035_Ketoisovalerate_oxidoreductase_subunit_VorD	NO_SP	0.999999	0	0	0	0	0
PMX.81	PMX.81_00036 Pyruvate synthase subunit PorA	9.63162	8.94699	-0.684627	1218	B	K00169	pyruvate ferredoxin oxidoreductase alpha subunit [EC:1.2.7.1]	F4BTC1_METSG	UniRef90_F4BTC1 Pyruvate oxidoreductase subunit alpha n=5 Tax=root TaxID=1 RepID=F4BTC1_METSG	root	TRUE	0.949	809	6.978e-262								Pyruvate flavodoxin/ferredoxin oxidoreductase, thiamine diP-bdg [PF01855.21]; Pyruvate:ferredoxin oxidoreductase core domain II [PF17147.6]; Transketolase, C-terminal domain [PF02780.22]				0	PMX.81_00036	K00169	porA; pyruvate ferredoxin oxidoreductase alpha subunit [EC:1.2.7.1]	265			PMX.81_00036_Pyruvate_synthase_subunit_PorA	NO_SP	1.00002	0	0	0	0	0
PMX.81	PMX.81_00037 Pyruvate synthase subunit PorB	10.2194	9.15335	-1.06608	876	B	K00170	pyruvate ferredoxin oxidoreductase beta subunit [EC:1.2.7.1]	F4BTC2_METSG	UniRef90_F4BTC2 Pyruvate oxidoreductase subunit beta n=6 Tax=root TaxID=1 RepID=F4BTC2_METSG	root	TRUE	0.978	602	1.73e-192								Thiamine pyrophosphate enzyme, C-terminal TPP binding domain [PF02775.23]				0	PMX.81_00037	K00170	porB; pyruvate ferredoxin oxidoreductase beta subunit [EC:1.2.7.1]	266			PMX.81_00037_Pyruvate_synthase_subunit_PorB	NO_SP	1.00001	0	0	0	0	0
PMX.81	PMX.81_00038 IMP cyclohydrolase	9.26214	7.96193	-1.30021	612	B	K11176	IMP cyclohydrolase [EC:3.5.4.10]	F4BTC3_METSG	UniRef90_F4BTC3 IMP cyclohydrolase n=5 Tax=root TaxID=1 RepID=F4BTC3_METSG	root	TRUE	0.953	409	3.398e-127								IMP cyclohydrolase-like protein [PF07826.13]				0	PMX.81_00038	K11176	purO; IMP cyclohydrolase [EC:3.5.4.10]	145			PMX.81_00038_IMP_cyclohydrolase	NO_SP	1.00001	0	0	0	0	0
PMX.81	PMX.81_00039 Formylmethanofuran--tetrahydromethanopterin formyltransferase	8.86612	7.69887	-1.16725	891	B	K00672	formylmethanofuran--tetrahydromethanopterin N-formyltransferase [EC:2.3.1.101]	F4BTC4_METSG	UniRef90_F4BTC4 Formylmethanofuran--tetrahydromethanopterin formyltransferase n=5 Tax=root TaxID=1 RepID=F4BTC4_METSG	root	TRUE	0.952	594	1.197e-189								FTR, proximal lobe [PF02741.17]; Formylmethanofuran-tetrahydromethanopterin formyltransferase [PF01913.20]				0	PMX.81_00039	K00672	ftr; formylmethanofuran--tetrahydromethanopterin N-formyltransferase [EC:2.3.1.101]	195			PMX.81_00039_Formylmethanofuran--tetrahydromethanopterin_formyltransferase	NO_SP	1.00003	0	0	0	0	0
PMX.81	PMX.81_00040 hypothetical protein	6.83415	5.37555	-1.4586	513	C			A0A1V4VDV9_9EURY	UniRef90_A0A1V4VDV9 Uncharacterized protein n=4 Tax=root TaxID=1 RepID=A0A1V4VDV9_9EURY	root	FALSE	0.969	349	3.451e-107								Uncharacterized conserved protein (DUF2299) [PF10061.11]				0	PMX.81_00040			33			PMX.81_00040_hypothetical_protein	NO_SP	1.00001	0	0	0	0	0
PMX.81	PMX.81_00041 hypothetical protein	9.97239	11.1784	1.20604	702	B	K09807	uncharacterized protein	F4BTC6_METSG	UniRef90_F4BTC6 Uncharacterized protein n=5 Tax=root TaxID=1 RepID=F4BTC6_METSG	root	TRUE	0.897	438	1.025e-136								Protein of unknown function (DUF541) [PF04402.16]				0	PMX.81_00041	K09807	K09807; uncharacterized protein	69			PMX.81_00041_hypothetical_protein	SP	0.000189	0.999183	0.000169	0.000175	0.000142	0.00014	CS pos: 22-23. Pr: 0.9769
PMX.81	PMX.81_00042 hypothetical protein	9.33597	10.6495	1.31351	699	B	K09807	uncharacterized protein	A0A0W8FB94_9ZZZZ	UniRef90_A0A0W8FB94 Periplasmic immunogenic protein n=5 Tax=root TaxID=1 RepID=A0A0W8FB94_9ZZZZ	root	TRUE	0.894	434	1.67e-135								Protein of unknown function (DUF541) [PF04402.16]				0	PMX.81_00042	K09807	K09807; uncharacterized protein	22	K09797	1	PMX.81_00042_hypothetical_protein	SP	0.000172	0.999291	0.000141	0.000155	0.000127	0.000121	CS pos: 22-23. Pr: 0.9770
PMX.81	PMX.81_00043 2-amino-3,7-dideoxy-D-threo-hept-6-ulosonate synthase	8.20818	5.82313	-2.38505	798	B	K16306	fructose-bisphosphate aldolase / 2-amino-3,7-dideoxy-D-threo-hept-6-ulosonate synthase [EC:4.1.2.13 2.2.1.10]	A0A1V4VEZ8_9EURY	UniRef90_A0A1V4VEZ8 2-amino-3,7-dideoxy-D-threo-hept-6-ulosonate synthase n=6 Tax=root TaxID=1 RepID=A0A1V4VEZ8_9EURY	root	TRUE	0.966	541	8.443e-172								DeoC/LacD family aldolase [PF01791.11]				0	PMX.81_00043	K16306	K16306; fructose-bisphosphate aldolase / 2-amino-3,7-dideoxy-D-threo-hept-6-ulosonate synthase [EC:4.1.2.13 2.2.1.10]	234			PMX.81_00043_2-amino-3,7-dideoxy-D-threo-hept-6-ulosonate_synthase	NO_SP	1.00003	0	0	0	0	0
PMX.81	PMX.81_00044 Photosystem I assembly protein Ycf3	8.30353	9.20178	0.898251	780	B			F4BTC9_METSG	UniRef90_F4BTC9 TPR-repeat protein n=5 Tax=root TaxID=1 RepID=F4BTC9_METSG	root	TRUE	0.949	518	4.056e-164								Tetratricopeptide repeat [PF13429.8]; Tetratricopeptide repeat [PF13371.8]; TPR repeat [PF13414.8]; Tetratricopeptide repeat [PF00515.30]; Plant specific mitochondrial import receptor subunit TOM20 [PF06552.14]; Tetratricopeptide repeat [PF13432.8]; Tetratricopeptide repeat [PF14559.8]; Tetratricopeptide repeat [PF07719.19]; Tetratricopeptide repeat-like domain [PF09976.11]				0	PMX.81_00044			28			PMX.81_00044_Photosystem_I_assembly_protein_Ycf3	SP	0.000312	0.998909	0.000238	0.000218	0.000167	0.000167	CS pos: 21-22. Pr: 0.9786
PMX.81	PMX.81_00045 hypothetical protein	7.93236	9.94346	2.0111	447	C			F4BTD0_METSG	UniRef90_F4BTD0 RDD domain containing protein n=5 Tax=root TaxID=1 RepID=F4BTD0_METSG	root	FALSE	0.929	290	3.196e-87								RDD family [PF06271.14]				0	PMX.81_00045			32			PMX.81_00045_hypothetical_protein	NO_SP	0.999993	0	0	0	0	0
PMX.81	PMX.81_00046 tRNA-Thr(ggt)	6.10312	8.38598	2.28286	74
PMX.81	PMX.81_00047 D-inositol-3-phosphate glycosyltransferase	8.18091	9.38604	1.20512	1152	B			F4BTD1_METSG	UniRef90_F4BTD1 Glycosyl transferase, group 1 family protein n=4 Tax=root TaxID=1 RepID=F4BTD1_METSG	root	TRUE	0.997	807	1.65e-261								Glycosyl transferases group 1 [PF00534.22]; Glycosyl transferases group 1 [PF13692.8]; Glycosyltransferase Family 4 [PF13439.8]; Glycosyl transferase 4-like domain [PF13579.8]; Glycosyl transferases group 1 [PF13524.8]; Starch synthase catalytic domain [PF08323.13]; Glycosyl transferase 4-like [PF13477.8]	GT4 sucrose synthase (EC 2.4.1.13); sucrose-phosphate synthase (EC 2.4.1.14); alpha-glucosyltransferase (EC 2.4.1.52); lipopolysaccharide N-acetylglucosaminyltransferase (EC 2.4.1.56); phosphatidylinositol alpha-mannosyltransferase (EC 2.4.1.57); GDP-Man: Man1GlcNAc2-PP-dolichol alpha-1,3-mannosyltransferase (EC 2.4.1.132); GDP-Man: Man3GlcNAc2-PP-dolichol/Man4GlcNAc2-PP-dolichol alpha-1,2-mannos…			0	PMX.81_00047			241			PMX.81_00047_D-inositol-3-phosphate_glycosyltransferase	NO_SP	1.00001	0	0	0	0	0
PMX.81	PMX.81_00048 hypothetical protein	7.00656	6.8913	-0.115259	984	B	K00965	UDPglucose--hexose-1-phosphate uridylyltransferase [EC:2.7.7.12]	F4BTD2_METSG	UniRef90_F4BTD2 Galactose-1-phosphate uridylyltransferase, putative n=5 Tax=root TaxID=1 RepID=F4BTD2_METSG	root	TRUE	1	693	2.257e-223								Domain of unknown function (DUF4921) [PF16268.7]; Galactose-1-phosphate uridyl transferase, N-terminal domain [PF01087.24]; Galactose-1-phosphate uridyl transferase, C-terminal domain [PF02744.19]; HIT domain [PF01230.25]; Domain of unknown function (DUF4931) [PF16285.7]				0	PMX.81_00048	K00965	galT, GALT; UDPglucose--hexose-1-phosphate uridylyltransferase [EC:2.7.7.12]	156			PMX.81_00048_hypothetical_protein	NO_SP	1.00003	0	0	0	0	0
PMX.81	PMX.81_00049 D-inositol-3-phosphate glycosyltransferase	7.50805	8.73942	1.23137	1248	B			A0A1V4V8Q7_9EURY	UniRef90_A0A1V4V8Q7 Trehalose synthase n=5 Tax=root TaxID=1 RepID=A0A1V4V8Q7_9EURY	root	TRUE	0.964	844	1.013e-273								Glycosyl transferases group 1 [PF00534.22]; Glycosyltransferase Family 4 [PF13439.8]; Glycosyl transferases group 1 [PF13692.8]; Glycosyl transferase 4-like domain [PF13579.8]; Starch synthase catalytic domain [PF08323.13]	GT4 sucrose synthase (EC 2.4.1.13); sucrose-phosphate synthase (EC 2.4.1.14); alpha-glucosyltransferase (EC 2.4.1.52); lipopolysaccharide N-acetylglucosaminyltransferase (EC 2.4.1.56); phosphatidylinositol alpha-mannosyltransferase (EC 2.4.1.57); GDP-Man: Man1GlcNAc2-PP-dolichol alpha-1,3-mannosyltransferase (EC 2.4.1.132); GDP-Man: Man3GlcNAc2-PP-dolichol/Man4GlcNAc2-PP-dolichol alpha-1,2-mannos…			0	PMX.81_00049	K16150	K16150; glycogen synthase [EC:2.4.1.11]	183			PMX.81_00049_D-inositol-3-phosphate_glycosyltransferase	NO_SP	1	0	0	0	0	0
PMX.81	PMX.81_00050 Glycogen synthase	7.77902	8.5467	0.767671	1785	B			F4BTD4_METSG	UniRef90_F4BTD4 Glyco_trans_4-like_N domain-containing protein n=5 Tax=root TaxID=1 RepID=F4BTD4_METSG	root	TRUE	0.975	1222	0								Glycogen synthase [PF05693.15]	GT3 glycogen synthase (EC 2.4.1.11). [GT3]			0	PMX.81_00050			350			PMX.81_00050_Glycogen_synthase	NO_SP	1.00002	0	0	0	0	0
PMX.81	PMX.81_00051 hypothetical protein	8.5871	8.70102	0.113919	729	B	K08482	circadian clock protein KaiC	F4BTD5_METSG	UniRef90_F4BTD5 KaiC n=5 Tax=root TaxID=1 RepID=F4BTD5_METSG	root	TRUE	0.948	464	1.434e-145								KaiC [PF06745.15]; DnaB-like helicase C terminal domain [PF03796.17]; Rad51 [PF08423.13]				0	PMX.81_00051			141			PMX.81_00051_hypothetical_protein	NO_SP	1.00003	0	0	0	0	0
PMX.81	PMX.81_00052 Holliday junction ATP-dependent DNA helicase RuvB	7.97543	8.88559	0.910155	1605	B	K04800	replication factor C large subunit	F4BTD6_METSG	UniRef90_F4BTD6 Replication factor C large subunit n=3 Tax=root TaxID=1 RepID=F4BTD6_METSG	root	TRUE	0.939	1053	0								ATPase family associated with various cellular activities (AAA) [PF00004.31]; Holliday junction DNA helicase RuvB P-loop domain [PF05496.14]; AAA domain (dynein-related subfamily) [PF07728.16]; AAA domain [PF13173.8]		sp|O64301|DPA44_BPR69 DNA polymerase accessory protein 44; XhXr	Xr;Xh	0	PMX.81_00052	K04800	rfcL; replication factor C large subunit	216			PMX.81_00052_Holliday_junction_ATP-dependent_DNA_helicase_RuvB	NO_SP	1.00002	0	0	0	0	0
PMX.81	PMX.81_00053 hypothetical protein	7.95873	7.6874	-0.271325	438	C	K07005	uncharacterized protein	F4BTD7_METSG	UniRef90_F4BTD7 Pyridoxamine 5'-phosphate oxidase family protein n=3 Tax=root TaxID=1 RepID=F4BTD7_METSG	root	FALSE	1	309	7.258e-94								Pyridoxamine 5'-phosphate oxidase [PF12900.9]				0	PMX.81_00053	K07005	K07005; uncharacterized protein	33			PMX.81_00053_hypothetical_protein	NO_SP	1.00001	0	0	0	0	0
PMX.81	PMX.81_00054 Pyruvate carboxylase subunit A	8.34428	8.64598	0.301701	1491	B	K01959,K01961	pyruvate carboxylase subunit A [EC:6.4.1.1]; acetyl-CoA carboxylase, biotin carboxylase subunit [EC:6.4.1.2 6.3.4.14]	F4BTD8_METSG	UniRef90_F4BTD8 Acetyl-CoA carboxylase n=3 Tax=root TaxID=1 RepID=F4BTD8_METSG	root	TRUE	0.943	983	1.634e-320								Carbamoyl-phosphate synthase L chain, ATP binding domain [PF02786.19]; Biotin carboxylase, N-terminal domain [PF00289.24]; Biotin carboxylase C-terminal domain [PF02785.21]; ATP-grasp domain [PF02655.16]; D-ala D-ala ligase C-terminus [PF07478.15]; ATP-grasp domain [PF02222.24]; RimK-like ATP-grasp domain [PF08443.13]; ATP-grasp domain [PF13535.8]				0	PMX.81_00054	K01959	pycA; pyruvate carboxylase subunit A [EC:6.4.1.1]	359			PMX.81_00054_Pyruvate_carboxylase_subunit_A	NO_SP	1.00005	0	0	0	0	0
PMX.81	PMX.81_00055 Putative biotin ligase	7.38445	7.51103	0.126576	870	B	K03524	BirA family transcriptional regulator, biotin operon repressor / biotin---[acetyl-CoA-carboxylase] ligase [EC:6.3.4.15]	F4BTD9_METSG	UniRef90_F4BTD9 Bifunctional protein birA n=3 Tax=root TaxID=1 RepID=F4BTD9_METSG	root	TRUE	0.917	556	1.194e-176								Biotin/lipoate A/B protein ligase family [PF03099.21]; Biotin/lipoate A/B protein ligase family [PF16917.7]; Biotin protein ligase C terminal domain [PF02237.19]				0	PMX.81_00055	K03524	birA; BirA family transcriptional regulator, biotin operon repressor / biotin---[acetyl-CoA-carboxylase] ligase [EC:6.3.4.15]	85			PMX.81_00055_Putative_biotin_ligase	NO_SP	0.999993	0	0	0	0	0
PMX.81	PMX.81_00056 putative metalloprotease	7.26026	7.5216	0.261346	417	C			F4BTE0_METSG	UniRef90_F4BTE0 MPN domain-containing protein n=4 Tax=root TaxID=1 RepID=F4BTE0_METSG	root	FALSE	0.925	269	3.661e-80	MER0243701	M67B	MER0243701 - JAMM-like protein ({Archaeoglobus}-type) (Methanosaeta concilii) [M67.010]#M67B#{peptidase unit: 8-127}~source YP_004383963~	FALSE	0.937	238	1.547e-71	Prokaryotic homologs of the JAB domain [PF14464.8]				0	PMX.81_00056			108			PMX.81_00056_putative_metalloprotease	NO_SP	1.00001	0	0	0	0	0
PMX.81	PMX.81_00057 FAD synthase	7.97106	7.88897	-0.0820953	432	C	K14656	FAD synthetase [EC:2.7.7.2]	F4BTE1_METSG	UniRef90_F4BTE1 FAD synthase n=5 Tax=root TaxID=1 RepID=F4BTE1_METSG	root	FALSE	0.956	289	4.727e-87								Cytidylyltransferase-like [PF01467.28]		sp|Q2G2X2|TARD_STAA8 Glycerol-3-phosphate cytidylyltransferase; Xh	Xh	0	PMX.81_00057	K14656	ribL; FAD synthetase [EC:2.7.7.2]	89			PMX.81_00057_FAD_synthase	NO_SP	1.00002	0	0	0	0	0
PMX.81	PMX.81_00058 Phosphopantetheine adenylyltransferase	7.81302	5.71921	-2.09381	465	C	K01529,K02201	inosine/xanthosine triphosphatase [EC:3.6.1.73]; pantetheine-phosphate adenylyltransferase [EC:2.7.7.3]	F4BTE2_METSG	UniRef90_F4BTE2 Phosphopantetheine adenylyltransferase n=5 Tax=root TaxID=1 RepID=F4BTE2_METSG	root	FALSE	0.926	301	8.469e-91								Cytidylyltransferase-like [PF01467.28]				0	PMX.81_00058	K02201	E2.7.7.3B; pantetheine-phosphate adenylyltransferase [EC:2.7.7.3]	77			PMX.81_00058_Phosphopantetheine_adenylyltransferase	NO_SP	1.00001	0	0	0	0	0
PMX.81	PMX.81_00059 Nitric oxide reductase FlRd-NAD(+) reductase	9.03039	8.24257	-0.787821	1065	B	K03885	NADH:ubiquinone reductase (H+-translocating) [EC:7.1.1.2]	F4BTE3_METSG	UniRef90_F4BTE3 FAD-dependent pyridine nucleotide-disulfide oxidoreductase n=5 Tax=root TaxID=1 RepID=F4BTE3_METSG	root	TRUE	0.949	707	9.483e-228								Pyridine nucleotide-disulphide oxidoreductase [PF07992.16]; Pyridine nucleotide-disulphide oxidoreductase [PF00070.29]				0	PMX.81_00059	K03885	ndh; NADH:quinone reductase (non-electrogenic) [EC:1.6.5.9]	66	K17872	5	PMX.81_00059_Nitric_oxide_reductase_FlRd-NAD____reductase	NO_SP	0.999998	0	0	0	0	0
PMX.81	PMX.81_00060 hypothetical protein	4.55402	0	-4.55402	114	E																					0	PMX.81_00060						PMX.81_00060_hypothetical_protein	NO_SP	0.999997	0	0	0	0	0
PMX.81	PMX.81_00061 hypothetical protein	4.91714	4.9873	0.0701692	444	C			F4BTE4_METSG	UniRef90_F4BTE4 Uncharacterized protein n=3 Tax=Methanosarcinales TaxID=94695 RepID=F4BTE4_METSG	Methanosarcinales	FALSE	0.955	297	1.037e-89												0	PMX.81_00061			9	K21903	1	PMX.81_00061_hypothetical_protein	NO_SP	1.00002	0	0	0	0	0
PMX.81	PMX.81_00062 Ribonuclease HI	4.64805	3.80633	-0.84172	450	C			F4BTE6_METSG	UniRef90_F4BTE6 Ribonuclease HI, putative n=5 Tax=root TaxID=1 RepID=F4BTE6_METSG	root	FALSE	0.953	301	9.137e-91								Reverse transcriptase-like [PF13456.8]				0	PMX.81_00062	K03469	rnhA, RNASEH1; ribonuclease HI [EC:3.1.26.4]	56			PMX.81_00062_Ribonuclease_HI	NO_SP	1.00001	0	0	0	0	0
PMX.81	PMX.81_00063 hypothetical protein	6.23615	6.20422	-0.0319312	1143	B			F4BTE7_METSG	UniRef90_F4BTE7 Uncharacterized protein n=4 Tax=Archaea TaxID=2157 RepID=F4BTE7_METSG	Archaea	TRUE	0.936	747	4.82e-241								YhcG PDDEXK nuclease domain [PF06250.13]; DUF1016 N-terminal domain [PF17761.3]				0	PMX.81_00063			177			PMX.81_00063_hypothetical_protein	NO_SP	1	0	0	0	0	0
PMX.81	PMX.81_00064 hypothetical protein	2.58628	0.693944	-1.89234	2103	B			F4BTW4_METSG	UniRef90_F4BTW4 Uncharacterized protein n=2 Tax=Methanothrix TaxID=2222 RepID=F4BTW4_METSG	Methanothrix	TRUE	0.877	1276	0								Domain of unknown function (DUF5655) [PF18899.2]; Protein of unknown function DUF262 [PF03235.16]; Protein of unknown function (DUF1524) [PF07510.13]				0	PMX.81_00064			472			PMX.81_00064_hypothetical_protein	NO_SP	1.00001	0	0	0	0	0
PMX.81	PMX.81_00065 DNA replication and repair protein RecF	1.57082	0.645748	-0.925071	2301	B			A0A1E7J9C9_9DELT	UniRef90_A0A1E7J9C9 Uncharacterized protein n=1 Tax=Desulfobulbaceae bacterium C00003063 TaxID=1869307 RepID=A0A1E7J9C9_9DELT	Desulfobulbaceae bacterium C00003063	TRUE	0.655	998	3.464e-320								AAA domain [PF13166.8]				0	PMX.81_00065			196			PMX.81_00065_DNA_replication_and_repair_protein_RecF	NO_SP	0.999987	0	0	0	0	0
PMX.81	PMX.81_00066 hypothetical protein	4.25171	4.94388	0.692172	1185	B	K01154	type I restriction enzyme, S subunit [EC:3.1.21.3]	F4BTW1_METSG	UniRef90_F4BTW1 Restriction modification system DNA specificity domain protein n=1 Tax=Methanothrix soehngenii (strain ATCC 5969 / DSM 3671 / JCM 10134 / NBRC 103675 / OCM 69 / GP-6) TaxID=990316 RepID=F4BTW1_METSG	Methanothrix soehngenii (strain ATCC 5969 / DSM 3671 / JCM 10134 / NBRC 103675 / OCM 69 / GP-6)	TRUE	0.608	489	3.267e-151								Type I restriction modification DNA specificity domain [PF01420.21]				0	PMX.81_00066	K01154	hsdS; type I restriction enzyme, S subunit [EC:3.1.21.3]	141			PMX.81_00066_hypothetical_protein	NO_SP	1.00001	0	0	0	0	0
PMX.81	PMX.81_00067 hypothetical protein	5.54604	5.89805	0.352004	1104	B			F4BTW0_METSG	UniRef90_F4BTW0 Uncharacterized protein n=2 Tax=Methanosarcinales TaxID=94695 RepID=F4BTW0_METSG	Methanosarcinales	TRUE	0.967	749	5.432e-242								YhcG PDDEXK nuclease domain [PF06250.13]; DUF1016 N-terminal domain [PF17761.3]				0	PMX.81_00067			201			PMX.81_00067_hypothetical_protein	NO_SP	1.00001	0	0	0	0	0
PMX.81	PMX.81_00068 hypothetical protein	3.38482	0	-3.38482	174	C			F4BTV9_METSG	UniRef90_F4BTV9 Uncharacterized protein n=3 Tax=root TaxID=1 RepID=F4BTV9_METSG	root	FALSE	0.995	122	1.136e-30												0	PMX.81_00068			21	K02115	1	PMX.81_00068_hypothetical_protein	NO_SP	0.999983	0	0	0	0	0
PMX.81	PMX.81_00069 N-alpha-acetyltransferase	7.29298	7.2129	-0.0800808	501	C	K03789	[ribosomal protein S18]-alanine N-acetyltransferase [EC:2.3.1.266]	F4BTV8_METSG	UniRef90_F4BTV8 Ribosomal-protein-alanine acetyltransferase n=4 Tax=root TaxID=1 RepID=F4BTV8_METSG	root	FALSE	0.964	339	1.043e-103								Acetyltransferase (GNAT) family [PF00583.27]; Acetyltransferase (GNAT) domain [PF13508.9]; Acetyltransferase (GNAT) domain [PF13673.9]; FR47-like protein [PF08445.12]; Acetyltransferase (GNAT) domain [PF13527.9]				0	PMX.81_00069	K03789	rimI; [ribosomal protein S18]-alanine N-acetyltransferase [EC:2.3.1.266]	52			PMX.81_00069_N-alpha-acetyltransferase	NO_SP	1.00001	0	0	0	0	0
PMX.81	PMX.81_00070 DNA repair and recombination protein RadB	6.48851	7.68349	1.19498	672	B	K04484	DNA repair protein RadB	F4BTV7_METSG	UniRef90_F4BTV7 DNA repair and recombination protein RadB n=4 Tax=root TaxID=1 RepID=F4BTV7_METSG	root	TRUE	0.913	427	3.192e-133								Rad51 [PF08423.13]; recA bacterial DNA recombination protein [PF00154.23]; KaiC [PF06745.15]; AAA domain [PF13481.8]; AAA domain [PF13479.8]; DnaB-like helicase C terminal domain [PF03796.17]		sp|P04529|UVSX_BPT4 Recombination and repair protein; XhXr	Xr;Xh	0	PMX.81_00070	K04484	radB; DNA repair protein RadB	129			PMX.81_00070_DNA_repair_and_recombination_protein_RadB	NO_SP	1.00001	0	0	0	0	0
PMX.81	PMX.81_00071 putative protein MTH_863	6.83998	6.56154	-0.278439	600	B	K09154	uncharacterized protein	F4BTV6_METSG	UniRef90_F4BTV6 Uncharacterized protein n=5 Tax=root TaxID=1 RepID=F4BTV6_METSG	root	TRUE	0.975	411	4.233e-128								Protein of unknown function (DUF447) [PF04289.14]				0	PMX.81_00071	K09154	K09154; uncharacterized protein	114			PMX.81_00071_putative_protein_MTH_863	NO_SP	1.00001	0	0	0	0	0
PMX.81	PMX.81_00072 2-(5''-triphosphoribosyl)-3'-dephosphocoenzyme-A synthase	6.69604	6.8286	0.132559	957	B	K05966	triphosphoribosyl-dephospho-CoA synthase [EC:2.4.2.52]	F4BTV5_METSG	UniRef90_F4BTV5 Triphosphoribosyl-dephospho-CoA synthase n=5 Tax=root TaxID=1 RepID=F4BTV5_METSG	root	TRUE	0.946	614	4.805e-196								ATP:dephospho-CoA triphosphoribosyl transferase [PF01874.18]				0	PMX.81_00072	K05966	citG; triphosphoribosyl-dephospho-CoA synthase [EC:2.4.2.52]	163			PMX.81_00072_2-_5__-triphosphoribosyl_-3_-dephosphocoenzyme-A_synthase	NO_SP	0.999991	0	0	0	0	0
PMX.81	PMX.81_00073 hypothetical protein	8.3418	9.31789	0.976091	1059	B			F4BTV4_METSG	UniRef90_F4BTV4 Putative methanogenesis marker domain 9 n=5 Tax=root TaxID=1 RepID=F4BTV4_METSG	root	TRUE	0.94	696	8.036e-224												0	PMX.81_00073			122			PMX.81_00073_hypothetical_protein	NO_SP	1.00001	0	0	0	0	0
PMX.81	PMX.81_00074 hypothetical protein	8.5891	7.65045	-0.93865	444	C			F4BTV3_METSG	UniRef90_F4BTV3 Uncharacterized protein n=6 Tax=root TaxID=1 RepID=F4BTV3_METSG	root	FALSE	0.9	278	5.422e-83												0	PMX.81_00074			32	K02427	1	PMX.81_00074_hypothetical_protein	NO_SP	1.00001	0	0	0	0	0
PMX.81	PMX.81_00075 hypothetical protein	6.02889	5.98894	-0.0399482	471	C			F4BTV2_METSG	UniRef90_F4BTV2 Small multidrug export protein,putative n=5 Tax=root TaxID=1 RepID=F4BTV2_METSG	root	FALSE	0.91	299	6.192e-90								Putative small multi-drug export protein [PF06695.13]				0	PMX.81_00075			118			PMX.81_00075_hypothetical_protein	NO_SP	0.999977	0	0	0	0	0
PMX.81	PMX.81_00076 hypothetical protein	4.51623	6.46757	1.95134	8796	B	K13688	cyclic beta-1,2-glucan synthetase [EC:2.4.1.-]	F4BTV1_METSG	UniRef90_F4BTV1 Glycosyltransferase family 36 protein n=5 Tax=root TaxID=1 RepID=F4BTV1_METSG	root	TRUE	0.968	5853	0								Glycosyl hydrolase 36 superfamily, catalytic domain [PF17167.6]; Glycosyltransferase family 36 [PF06165.13]; Putative glucoamylase [PF10091.11]; Protein of unknown function (DUF3131) [PF11329.10]	GH94 cellobiose phosphorylase (EC 2.4.1.20); laminaribiose phosphorylase (EC 2.4.1.31); cellodextrin phosphorylase (EC 2.4.1.49); chitobiose phosphorylase (EC 2.4.1.-); cyclic beta-1,2-glucan synthase (EC 2.4.1.-); cellobionic acid phosphorylase (EC 2.4.1.321); beta-1,2-oligoglucan phosphorylase (EC 2.4.1.-) [GH94]; GT84 cyclic beta-1,2-glucan synthase (EC 2.4.1.-); [GT84]			0	PMX.81_00076	K13688	chvB, cgs, ndvB; cyclic beta-1,2-glucan synthetase [EC:2.4.1.-]	1479			PMX.81_00076_hypothetical_protein	NO_SP	1.00002	0	0	0	0	0
PMX.81	PMX.81_00077 hypothetical protein	6.67961	3.69431	-2.9853	435	C			F4BTU9_METSG	UniRef90_F4BTU9 Uncharacterized protein n=3 Tax=Methanothrix TaxID=2222 RepID=F4BTU9_METSG	Methanothrix	FALSE	0.928	282	1.998e-84												0	PMX.81_00077			15	K07133	1	PMX.81_00077_hypothetical_protein	SP	0.000227	0.999118	0.000185	0.00018	0.000141	0.000141	CS pos: 31-32. Pr: 0.9714
PMX.81	PMX.81_00078 hypothetical protein	5.30253	4.50144	-0.801091	240	C			F4BTU8_METSG	UniRef90_F4BTU8 Uncharacterized protein n=2 Tax=Methanothrix TaxID=2222 RepID=F4BTU8_METSG	Methanothrix	FALSE	0.918	154	2.493e-41												0	PMX.81_00078			13	K03466	1	PMX.81_00078_hypothetical_protein	NO_SP	1.00004	0	0	0	0	0
PMX.81	PMX.81_00079 Proline iminopeptidase	7.80466	8.10608	0.30141	843	B	K01055,K01259	3-oxoadipate enol-lactonase [EC:3.1.1.24]; proline iminopeptidase [EC:3.4.11.5]	A0A1V4UUN2_9EURY	UniRef90_A0A1V4UUN2 Acyl-CoA esterase n=5 Tax=Methanothrix TaxID=2222 RepID=A0A1V4UUN2_9EURY	Methanothrix	TRUE	0.929	547	1.511e-173	MER0243509	S33	MER0243509 - family S33 unassigned peptidases (Methanosaeta concilii) [S33.UPW]#S33#{peptidase unit: 1-199}~source YP_004382798~	TRUE	0.988	417	7.243e-131	Serine aminopeptidase, S33 [PF12146.10]; alpha/beta hydrolase fold [PF00561.22]; Alpha/beta hydrolase family [PF12697.9]; Prolyl oligopeptidase family [PF00326.23]; TAP-like protein [PF08386.12]; Alpha/beta hydrolase of unknown function (DUF1057) [PF06342.14]; Ndr family [PF03096.16]		sp|O64252|PRXH_BPMD2 Putative non-heme haloperoxidase; Xh	Xh	0	PMX.81_00079			67	K01055	3	PMX.81_00079_Proline_iminopeptidase	NO_SP	1.00001	0	0	0	0	0
PMX.81	PMX.81_00080 hypothetical protein	13.4022	14.8928	1.49061	621	C			F4BTU6_METSG	UniRef90_F4BTU6 Uncharacterized protein n=1 Tax=Methanothrix soehngenii (strain ATCC 5969 / DSM 3671 / JCM 10134 / NBRC 103675 / OCM 69 / GP-6) TaxID=990316 RepID=F4BTU6_METSG	Methanothrix soehngenii (strain ATCC 5969 / DSM 3671 / JCM 10134 / NBRC 103675 / OCM 69 / GP-6)	FALSE	1	106	3.646e-22												0	PMX.81_00080			2	K24206	1	PMX.81_00080_hypothetical_protein	NO_SP	1.00002	0	0	0	0	0
PMX.81	PMX.81_00081 hypothetical protein	3.5917	2.99258	-0.599117	840	B	K07052	uncharacterized protein	F4C0U4_METSG	UniRef90_F4C0U4 CAAX amino terminal protease family protein n=3 Tax=root TaxID=1 RepID=F4C0U4_METSG	root	TRUE	0.945	549	2.175e-174	MER0208226	M79	MER0208226 - microcystinase MlrA (Neisseria elongata) [M79.004]#M79#{peptidase unit: 132-257}~source ZP_06734454~	FALSE	0.53	128	3.405e-31					0	PMX.81_00081	K07052	K07052; CAAX protease family protein	71			PMX.81_00081_hypothetical_protein	NO_SP	0.999979	0	0	0	0	0
PMX.81	PMX.81_00082 hypothetical protein	3.55206	6.45818	2.90612	528	C			F4C0U5_METSG	UniRef90_F4C0U5 Uncharacterized protein n=3 Tax=Methanothrix TaxID=2222 RepID=F4C0U5_METSG	Methanothrix	FALSE	0.902	331	6.432e-101								Polyketide cyclase / dehydrase and lipid transport [PF10604.11]; Polyketide cyclase / dehydrase and lipid transport [PF03364.22]				0	PMX.81_00082			53			PMX.81_00082_hypothetical_protein	NO_SP	0.999992	1e-06	0	0	0	0
PMX.81	PMX.81_00083 hypothetical protein	4.47583	4.80038	0.324558	411	C			A0A5E4IJ92_9ARCH	UniRef90_A0A5E4IJ92 CAAX prenyl protease 2 n=1 Tax=uncultured archaeon TaxID=115547 RepID=A0A5E4IJ92_9ARCH	uncultured archaeon	FALSE	0.732	171	4.704e-46												0	PMX.81_00083						PMX.81_00083_hypothetical_protein	NO_SP	0.999979	0	0	0	0	0
PMX.81	PMX.81_00084 hypothetical protein	2.94344	3.11499	0.171552	339	C			A0A7L4Q456_9EURY	UniRef90_A0A7L4Q456 ATP-binding protein (Fragment) n=1 Tax=Methanosarcinales archaeon TaxID=2250255 RepID=A0A7L4Q456_9EURY	Methanosarcinales archaeon	FALSE	0.742	76	1.391e-13												0	PMX.81_00084			2	K03655	1	PMX.81_00084_hypothetical_protein	NO_SP	0.999999	0	0	0	0	0
PMX.81	PMX.81_00085 hypothetical protein	3.47325	3.70352	0.230267	864	C			A0A6G4TB60_KLEPN	UniRef90_A0A6G4TB60 Methionyl-tRNA formyltransferase-like protein n=9 Tax=Enterobacteriaceae TaxID=543 RepID=A0A6G4TB60_KLEPN	Enterobacteriaceae	FALSE	0.255	80	1.214e-12												0	PMX.81_00085			2	K03205	1	PMX.81_00085_hypothetical_protein	NO_SP	1.00002	0	0	0	0	0
PMX.81	PMX.81_00086 hypothetical protein	3.65535	5.80445	2.1491	852	B			A0A1V5B3J8_9EURY	UniRef90_A0A1V5B3J8 DNA helicase n=1 Tax=Methanosaeta sp. PtaU1.Bin112 TaxID=1811689 RepID=A0A1V5B3J8_9EURY	Methanosaeta sp. PtaU1.Bin112	TRUE	0.844	476	5.498e-149												0	PMX.81_00086			3	K16898	2	PMX.81_00086_hypothetical_protein	NO_SP	1	0	0	0	0	0
PMX.81	PMX.81_00087 hypothetical protein	6.26261	6.69626	0.43365	234	E																					0	PMX.81_00087						PMX.81_00087_hypothetical_protein	NO_SP	1.00003	1e-06	0	0	0	0
PMX.81	PMX.81_00088 putative protein	10.0965	10.4583	0.361824	324	C	K01607	4-carboxymuconolactone decarboxylase [EC:4.1.1.44]	F4C0U6_METSG	UniRef90_F4C0U6 Carboxymuconolactone decarboxylase family protein n=5 Tax=root TaxID=1 RepID=F4C0U6_METSG	root	FALSE	0.934	212	8.756e-61												0	PMX.81_00088			84			PMX.81_00088_putative_protein	NO_SP	1.00001	0	0	0	0	0
PMX.81	PMX.81_00089 Voltage-gated ClC-type chloride channel ClcB	5.88017	5.39197	-0.488207	1743	B	K03281	chloride channel protein, CIC family	F4C0U7_METSG	UniRef90_F4C0U7 Chloride transporter, chloride channel (ClC) family protein n=4 Tax=root TaxID=1 RepID=F4C0U7_METSG	root	TRUE	0.931	1126	0	MER0044154	M50	MER0044154 - family M50 non-peptidase homologues (Methanosarcina mazei) [M50.UNW]#M50#{peptidase unit: 279-527}~source AAM30194~	FALSE	0.343	143	2.066e-33	Voltage gated chloride channel [PF00654.22]; CBS domain [PF00571.30]				0	PMX.81_00089	K03281	TC.CIC; chloride channel protein, CIC family	214			PMX.81_00089_Voltage-gated_ClC-type_chloride_channel_ClcB	NO_SP	1.00002	0	0	0	0	0
PMX.81	PMX.81_00090 hypothetical protein	5.62031	4.08377	-1.53654	1791	B	K07004	uncharacterized protein	F4C0U8_METSG	UniRef90_F4C0U8 Extracellular nuclease, putative n=6 Tax=root TaxID=1 RepID=F4C0U8_METSG	root	TRUE	0.956	1199	0								Endonuclease/Exonuclease/phosphatase family [PF19580.1]				0	PMX.81_00090	K07004	K07004; uncharacterized protein	169			PMX.81_00090_hypothetical_protein	SP	0.000162	0.999346	0.000134	0.000149	0.000119	0.000116	CS pos: 21-22. Pr: 0.9884
PMX.81	PMX.81_00091 hypothetical protein	2.84299	2.35721	-0.485771	945	B			F4C0U9_METSG	UniRef90_F4C0U9 NTP_transf_2 domain-containing protein n=4 Tax=root TaxID=1 RepID=F4C0U9_METSG	root	TRUE	0.953	631	7.11e-202												0	PMX.81_00091			8	K07076	2	PMX.81_00091_hypothetical_protein	NO_SP	1.00001	0	0	0	0	0
PMX.81	PMX.81_00092 hypothetical protein	2.87747	2.16734	-0.710128	186	C			A0A1V4VDY2_9EURY	UniRef90_A0A1V4VDY2 Uncharacterized protein n=4 Tax=root TaxID=1 RepID=A0A1V4VDY2_9EURY	root	FALSE	1	143	7.11e-38												0	PMX.81_00092			4			PMX.81_00092_hypothetical_protein	NO_SP	0.999982	0	0	0	0	0
PMX.81	PMX.81_00093 hypothetical protein	5.4663	8.47859	3.01229	6945	B			F4C0V0_METSG	UniRef90_F4C0V0 Uncharacterized protein n=5 Tax=root TaxID=1 RepID=F4C0V0_METSG	root	TRUE	0.957	4657	0	MER0201686	I43	MER0201686 - family I43 unassigned peptidase inhibitors (Mus musculus) [I43.UPW]#I43#{inhibitor unit: 237-408}~source EDL28299~	FALSE	0.314	80	3.86e-13	Immunoglobulin domain [PF13895.8]; Immunoglobulin I-set domain [PF07679.18]; Immunoglobulin domain [PF13927.8]		sp|P18056|HOC_BPT4 Highly immunogenic outer capsid protein; Xs	Xs	0	PMX.81_00093			35	K20276	10	PMX.81_00093_hypothetical_protein	SP	0.000186	0.999235	0.000165	0.000158	0.000133	0.000137	CS pos: 26-27. Pr: 0.9854
PMX.81	PMX.81_00094 hypothetical protein	6.06281	5.55478	-0.508026	240	C			A0A1V4VDV6_9EURY	UniRef90_A0A1V4VDV6 Uncharacterized protein n=2 Tax=root TaxID=1 RepID=A0A1V4VDV6_9EURY	root	FALSE	1	176	6.889e-49												0	PMX.81_00094						PMX.81_00094_hypothetical_protein	NO_SP	0.999984	1.5e-05	0	0	0	0
PMX.81	PMX.81_00095 hypothetical protein	5.04226	3.85411	-1.18815	579	B	K09126	uncharacterized protein	F4C0V1_METSG	UniRef90_F4C0V1 PK_C domain-containing protein n=5 Tax=root TaxID=1 RepID=F4C0V1_METSG	root	TRUE	0.95	385	2.439e-119												0	PMX.81_00095	K09126	K09126; uncharacterized protein	119			PMX.81_00095_hypothetical_protein	NO_SP	1.00001	0	0	0	0	0
PMX.81	PMX.81_00096 hypothetical protein	2.24087	0	-2.24087	147	C			A0A1V4VE50_9EURY	UniRef90_A0A1V4VE50 Uncharacterized protein n=2 Tax=Methanothrix TaxID=2222 RepID=A0A1V4VE50_9EURY	Methanothrix	FALSE	1	104	1.539e-24												0	PMX.81_00096						PMX.81_00096_hypothetical_protein	NO_SP	0.999981	0	0	0	0	0
PMX.81	PMX.81_00097 Bifunctional F420 biosynthesis protein FbiB	6.80052	5.54161	-1.25891	513	C			F4C0V2_METSG	UniRef90_F4C0V2 NADH dehydrogenase/NAD(P)H nitroreductase, putative n=5 Tax=root TaxID=1 RepID=F4C0V2_METSG	root	FALSE	0.96	346	5.908e-106								Nitroreductase family [PF00881.26]; Putative TM nitroreductase [PF14512.8]				0	PMX.81_00097			85			PMX.81_00097_Bifunctional_F420_biosynthesis_protein_FbiB	NO_SP	1.00002	0	0	0	0	0
PMX.81	PMX.81_00098 hypothetical protein	5.30205	8.75899	3.45694	579	B			F4C0V3_METSG	UniRef90_F4C0V3 Uncharacterized protein n=4 Tax=root TaxID=1 RepID=F4C0V3_METSG	root	TRUE	0.877	352	7.859e-108								Bacterial protein of unknown function (DUF937) [PF06078.13]				0	PMX.81_00098			30			PMX.81_00098_hypothetical_protein	NO_SP	1.00001	0	0	0	0	0
PMX.81	PMX.81_00099 hypothetical protein	6.83386	7.55532	0.721455	324	C			F4C0V4_METSG	UniRef90_F4C0V4 Lipoprotein, putative n=5 Tax=root TaxID=1 RepID=F4C0V4_METSG	root	FALSE	0.91	206	1.003e-58												0	PMX.81_00099			13	K00428	1	PMX.81_00099_hypothetical_protein	SP	0.000175	0.61761	0.381875	0.000148	0.000106	0.000109	CS pos: 20-21. Pr: 0.4323
PMX.81	PMX.81_00100 hypothetical protein	3.50609	3.29818	-0.207904	441	C			F4C0V5_METSG	UniRef90_F4C0V5 Uncharacterized protein n=5 Tax=root TaxID=1 RepID=F4C0V5_METSG	root	FALSE	0.951	294	1.694e-88								Polyketide cyclase / dehydrase and lipid transport [PF10604.11]; Polyketide cyclase / dehydrase and lipid transport [PF03364.22]				0	PMX.81_00100			56			PMX.81_00100_hypothetical_protein	NO_SP	1.00001	0	0	0	0	0
PMX.81	PMX.81_00101 hypothetical protein	5.50931	5.44668	-0.0626298	945	B			A0A7K4AKV7_METSH	UniRef90_A0A7K4AKV7 Alpha/beta hydrolase n=4 Tax=root TaxID=1 RepID=A0A7K4AKV7_METSH	root	TRUE	0.943	623	2.068e-199	MER0068593	S09C	MER0068593 - subfamily S9C unassigned peptidases (Methanosarcina barkeri) [S09.UPC]#S09C#{peptidase unit: 107-322}~source YP_304591~	FALSE	0.523	221	1.968e-62	Acetyl xylan esterase (AXE1) [PF05448.14]; Dienelactone hydrolase family [PF01738.20]; Prolyl oligopeptidase family [PF00326.23]; Abhydrolase family [PF12715.9]; Serine aminopeptidase, S33 [PF12146.10]; Esterase FrsA-like [PF06500.13]				0	PMX.81_00101	K06889	K06889; uncharacterized protein	92			PMX.81_00101_hypothetical_protein	NO_SP	0.999956	3e-05	0	0	0	0
PMX.81	PMX.81_00102 Epoxyqueuosine reductase	7.26993	8.62055	1.35062	804	B	K18979	epoxyqueuosine reductase [EC:1.17.99.6]	F4C0V9_METSG	UniRef90_F4C0V9 Iron-sulfur cluster-binding protein n=5 Tax=root TaxID=1 RepID=F4C0V9_METSG	root	TRUE	1	569	1.763e-181								Reductive dehalogenase subunit [PF13486.8]; 4Fe-4S dicluster domain [PF13237.8]; 4Fe-4S dicluster domain [PF14697.8]; 4Fe-4S double cluster binding domain [PF13484.8]; 4Fe-4S dicluster domain [PF12838.9]; 4Fe-4S dicluster domain [PF13534.8]; 4Fe-4S dicluster domain [PF13187.8]; 4Fe-4S dicluster domain [PF13183.8]				0	PMX.81_00102	K18979	queG; epoxyqueuosine reductase [EC:1.17.99.6]	190			PMX.81_00102_Epoxyqueuosine_reductase	NO_SP	1.00001	0	0	0	0	0
PMX.81	PMX.81_00103 butyrate:acetyl-CoA coenzyme A-transferase	7.57457	8.19049	0.615922	1923	B			A0A1V4VCP5_9EURY	UniRef90_A0A1V4VCP5 N-acetyltransferase domain-containing protein n=6 Tax=root TaxID=1 RepID=A0A1V4VCP5_9EURY	root	TRUE	0.959	1292	0								Acetyl-CoA hydrolase/transferase C-terminal domain [PF13336.8]; Acetyl-CoA hydrolase/transferase N-terminal domain [PF02550.17]; Acetyltransferase (GNAT) domain [PF13302.9]; Acetyltransferase (GNAT) family [PF00583.27]; Acetyltransferase (GNAT) domain [PF13420.9]				0	PMX.81_00103			378			PMX.81_00103_butyrate_acetyl-CoA_coenzyme_A-transferase	NO_SP	1.00001	0	0	0	0	0
PMX.81	PMX.81_00104 hypothetical protein	6.12395	5.50495	-0.618999	117	C			A0A1V4VCP3_9EURY	UniRef90_A0A1V4VCP3 Uncharacterized protein n=2 Tax=root TaxID=1 RepID=A0A1V4VCP3_9EURY	root	FALSE	0.825	67	6.166e-12												0	PMX.81_00104						PMX.81_00104_hypothetical_protein	NO_SP	0.999996	0	0	0	0	0
PMX.81	PMX.81_00105 hypothetical protein	6.44424	7.47428	1.03004	573	B			F4C0W1_METSG	UniRef90_F4C0W1 Uncharacterized protein n=4 Tax=root TaxID=1 RepID=F4C0W1_METSG	root	TRUE	0.988	398	6.674e-124								5' nucleotidase, deoxy (Pyrimidine), cytosolic type C protein (NT5C) [PF06941.14]				0	PMX.81_00105			26	K01081	1	PMX.81_00105_hypothetical_protein	NO_SP	1.00001	0	0	0	0	0
PMX.81	PMX.81_00106 hypothetical protein	4.45843	4.79779	0.339358	1098	C	K07496	putative transposase	F4BX61_METSG	UniRef90_F4BX61 Transposase, OrfB family, putative n=4 Tax=root TaxID=1 RepID=F4BX61_METSG	root	FALSE	0.939	663	3.344e-212								Putative transposase DNA-binding domain [PF07282.13]; Probable transposase [PF01385.21]		sp|P54992|YSNA_STRPR Putative transposase in snaA-snaB intergenic region; Xr	Xr	0	PMX.81_00106	K07496	K07496; putative transposase	125			PMX.81_00106_hypothetical_protein	NO_SP	1.00001	0	0	0	0	0
PMX.81	PMX.81_00107 hypothetical protein	0	0	0	141	C			F4BT16_METSG	UniRef90_F4BT16 Uncharacterized protein n=3 Tax=root TaxID=1 RepID=F4BT16_METSG	root	FALSE	0.873	70	1.402e-12												0	PMX.81_00107			2			PMX.81_00107_hypothetical_protein	NO_SP	0.999986	0	0	0	0	0
PMX.81	PMX.81_00108 hypothetical protein	0	0	0	495	C			A0A2V3JEI4_9EURY	UniRef90_A0A2V3JEI4 Uncharacterized protein n=1 Tax=Methanophagales archaeon TaxID=2056316 RepID=A0A2V3JEI4_9EURY	Methanophagales archaeon	FALSE	0.435	124	3.136e-29												0	PMX.81_00108			9	K09388	3	PMX.81_00108_hypothetical_protein	NO_SP	1.00002	0	0	0	0	0
PMX.81	PMX.81_00109 hypothetical protein	0	0	0	504	C			A0A497I047_9EURY	UniRef90_A0A497I047 PIN_12 domain-containing protein (Fragment) n=2 Tax=Thermococci archaeon TaxID=2250254 RepID=A0A497I047_9EURY	Thermococci archaeon	FALSE	0.373	94	8.161e-19												0	PMX.81_00109			2	K07065	1	PMX.81_00109_hypothetical_protein	NO_SP	1.00002	0	0	0	0	0
PMX.81	PMX.81_00110 DNA-directed RNA polymerase subunit L	8.16317	7.93632	-0.226849	276	C	K03056	DNA-directed RNA polymerase subunit L [EC:2.7.7.6]	F4BTP0_METSG	UniRef90_F4BTP0 DNA-directed RNA polymerase subunit L n=3 Tax=Methanothrix TaxID=2222 RepID=F4BTP0_METSG	Methanothrix	FALSE	0.953	184	1.189e-51								RNA polymerase Rpb3/Rpb11 dimerisation domain [PF13656.8]				0	PMX.81_00110	K03056	rpoL; DNA-directed RNA polymerase subunit L [EC:2.7.7.6]	39			PMX.81_00110_DNA-directed_RNA_polymerase_subunit_L	NO_SP	1.00005	0	0	0	0	0
PMX.81	PMX.81_00111 Exosome complex component Csl4	8.65513	8.38052	-0.274613	561	B	K07573	exosome complex component CSL4	F4BTP1_METSG	UniRef90_F4BTP1 Exosome complex component Csl4 n=4 Tax=Methanosarcinales TaxID=94695 RepID=F4BTP1_METSG	Methanosarcinales	TRUE	0.963	379	2.853e-117								Exosome complex exonuclease RRP4 N-terminal region [PF14382.8]				0	PMX.81_00111	K07573	CSL4, EXOSC1; exosome complex component CSL4	77			PMX.81_00111_Exosome_complex_component_Csl4	NO_SP	1.00002	0	0	0	0	0
PMX.81	PMX.81_00112 Release factor glutamine methyltransferase	3.56598	5.62147	2.05548	597	B	K07579	putative methylase	A0A1V4V1E8_9EURY	UniRef90_A0A1V4V1E8 23S rRNA (Uracil(747)-C(5))-methyltransferase n=4 Tax=Methanosarcinales TaxID=94695 RepID=A0A1V4V1E8_9EURY	Methanosarcinales	TRUE	0.943	394	3.139e-122								Methyltransferase small domain [PF05175.16]; Putative RNA methylase family UPF0020 [PF01170.20]; N-6 DNA Methylase [PF02384.18]; Ribosomal protein L11 methyltransferase (PrmA) [PF06325.15]; Conserved hypothetical protein 95 [PF03602.17]; Methyltransferase domain [PF08241.14]; Methyltransferase domain [PF13847.8]; tRNA (Uracil-5-)-methyltransferase [PF05958.13]; Mycolic acid cyclopropane synthetas…				0	PMX.81_00112	K07579	K07579; putative methylase	112			PMX.81_00112_Release_factor_glutamine_methyltransferase	NO_SP	0.999999	0	0	0	0	0
PMX.81	PMX.81_00113 Photosystem I assembly protein Ycf3	4.68168	8.24729	3.56561	2361	B			F4BTP3_METSG	UniRef90_F4BTP3 TPR-repeat protein n=3 Tax=Methanosarcinales TaxID=94695 RepID=F4BTP3_METSG	Methanosarcinales	TRUE	0.93	1532	0								MalT-like TPR region [PF17874.3]; Soluble NSF attachment protein, SNAP [PF14938.8]; Tetratricopeptide repeat [PF13424.8]				0	PMX.81_00113			112			PMX.81_00113_Photosystem_I_assembly_protein_Ycf3	NO_SP	1.00001	0	0	0	0	0
PMX.81	PMX.81_00114 Peptide chain release factor subunit 1	8.73385	7.77176	-0.96209	1242	B	K03265	peptide chain release factor subunit 1	A0A1V5ARY4_9EURY	UniRef90_A0A1V5ARY4 Peptide chain release factor subunit 1 n=5 Tax=root TaxID=1 RepID=A0A1V5ARY4_9EURY	root	TRUE	0.931	807	4.893e-261								eRF1 domain 2 [PF03464.17]; eRF1 domain 3 [PF03465.17]; eRF1 domain 1 [PF03463.17]				0	PMX.81_00114	K03265	ETF1, ERF1; peptide chain release factor subunit 1	287			PMX.81_00114_Peptide_chain_release_factor_subunit_1	NO_SP	1.00004	0	0	0	0	0
PMX.81	PMX.81_00115 hypothetical protein	8.02079	7.52189	-0.498902	501	C	K09736	uncharacterized protein	F4BTP5_METSG	UniRef90_F4BTP5 UPF0201 protein MCON_3132 n=4 Tax=root TaxID=1 RepID=F4BTP5_METSG	root	FALSE	0.911	318	1.397e-96								RNA binding [PF01877.19]				0	PMX.81_00115	K09736	K09736; uncharacterized protein	32			PMX.81_00115_hypothetical_protein	NO_SP	1.00002	0	0	0	0	0
PMX.81	PMX.81_00116 putative protein	8.11379	7.61907	-0.494725	777	B			F4BTP6_METSG	UniRef90_F4BTP6 AP endonuclease, family 2 n=4 Tax=root TaxID=1 RepID=F4BTP6_METSG	root	TRUE	0.988	540	1.14e-171								Xylose isomerase-like TIM barrel [PF01261.26]				0	PMX.81_00116			217			PMX.81_00116_putative_protein	NO_SP	1.00003	0	0	0	0	0
PMX.81	PMX.81_00117 hypothetical protein	7.50356	7.57671	0.0731459	627	B	K07477	translin	F4BTP7_METSG	UniRef90_F4BTP7 Translin family protein n=5 Tax=root TaxID=1 RepID=F4BTP7_METSG	root	TRUE	0.934	409	2.291e-127								Translin family [PF01997.18]				0	PMX.81_00117	K07477	K07477; translin	90			PMX.81_00117_hypothetical_protein	NO_SP	1.00001	0	0	0	0	0
PMX.81	PMX.81_00118 O-phosphoserine--tRNA(Cys) ligase	8.43836	8.35972	-0.0786389	1611	B	K07587	O-phosphoseryl-tRNA synthetase [EC:6.1.1.27]	F4BTP8_METSG	UniRef90_F4BTP8 O-phosphoserine--tRNA(Cys) ligase n=5 Tax=root TaxID=1 RepID=F4BTP8_METSG	root	TRUE	0.968	1094	0								tRNA synthetases class II core domain (F) [PF01409.22]; O-phosphoseryl-tRNA synthetase C-terminal domain [PF18006.3]; Phenylalanyl tRNA synthetase beta chain CLM domain [PF17759.3]				0	PMX.81_00118	K07587	sepRS; O-phosphoseryl-tRNA synthetase [EC:6.1.1.27]	380			PMX.81_00118_O-phosphoserine--tRNA_Cys__ligase	NO_SP	0.999983	0	0	0	0	0
PMX.81	PMX.81_00119 Ribose-5-phosphate isomerase A	7.40751	6.65436	-0.753148	699	B	K01807	ribose 5-phosphate isomerase A [EC:5.3.1.6]	F4BTP9_METSG	UniRef90_F4BTP9 Ribose-5-phosphate isomerase A n=5 Tax=root TaxID=1 RepID=F4BTP9_METSG	root	TRUE	0.942	460	1.529e-144								Ribose 5-phosphate isomerase A (phosphoriboisomerase A) [PF06026.16]				0	PMX.81_00119	K01807	rpiA; ribose 5-phosphate isomerase A [EC:5.3.1.6]	146			PMX.81_00119_Ribose-5-phosphate_isomerase_A	NO_SP	0.999998	0	0	0	0	0
PMX.81	PMX.81_00120 hypothetical protein	3.47534	4.00941	0.534066	129	C			A0A1V4V9L8_9EURY	UniRef90_A0A1V4V9L8 Uncharacterized protein n=2 Tax=root TaxID=1 RepID=A0A1V4V9L8_9EURY	root	FALSE	0.978	89	1.942e-19												0	PMX.81_00120						PMX.81_00120_hypothetical_protein	NO_SP	0.999987	0	0	0	0	0
PMX.81	PMX.81_00121 L-ectoine synthase	7.55959	6.06012	-1.49947	336	C			F4BTQ0_METSG	UniRef90_F4BTQ0 Cupin domain protein n=5 Tax=root TaxID=1 RepID=F4BTQ0_METSG	root	FALSE	0.928	218	6.775e-63								Cupin domain [PF07883.13]; AraC-like ligand binding domain [PF02311.21]; Mannose-6-phosphate isomerase [PF01050.20]				0	PMX.81_00121			63			PMX.81_00121_L-ectoine_synthase	NO_SP	1.00001	0	0	0	0	0
PMX.81	PMX.81_00122 Ribonuclease Z	6.94041	4.9393	-2.00111	744	B	K00784	ribonuclease Z [EC:3.1.26.11]	F4BTQ1_METSG	UniRef90_F4BTQ1 Metallo-beta-lactamase domain protein n=5 Tax=root TaxID=1 RepID=F4BTQ1_METSG	root	TRUE	0.952	496	1.47e-156								Beta-lactamase superfamily domain [PF12706.9]; Metallo-beta-lactamase superfamily [PF00753.29]				0	PMX.81_00122			104	K00784	12	PMX.81_00122_Ribonuclease_Z	NO_SP	1.00002	0	0	0	0	0
PMX.81	PMX.81_00123 Phosphoglycolate phosphatase	6.69165	6.40382	-0.287828	696	B	K22223	phosphoglycolate phosphatase [EC:3.1.3.18]	F4BTQ2_METSG	UniRef90_F4BTQ2 Phosphoglycolate phosphatase n=4 Tax=root TaxID=1 RepID=F4BTQ2_METSG	root	TRUE	0.938	456	3.415e-143								haloacid dehalogenase-like hydrolase [PF08282.14]; Sucrose-6F-phosphate phosphohydrolase [PF05116.15]				0	PMX.81_00123	K22223	pgp; phosphoglycolate phosphatase [EC:3.1.3.18]	101			PMX.81_00123_Phosphoglycolate_phosphatase	NO_SP	1	0	0	0	0	0
PMX.81	PMX.81_00124 hypothetical protein	6.81461	7.89104	1.07642	675	B	K06940	uncharacterized protein	F4BTQ3_METSG	UniRef90_F4BTQ3 Uncharacterized protein n=4 Tax=root TaxID=1 RepID=F4BTQ3_METSG	root	TRUE	1	484	8.691e-153								Putative zinc- or iron-chelating domain [PF03692.17]				0	PMX.81_00124	K06940	K06940; uncharacterized protein	19			PMX.81_00124_hypothetical_protein	NO_SP	0.999998	0	0	0	0	0
PMX.81	PMX.81_00125 hypothetical protein	8.78915	7.26842	-1.52073	465	C			F4BTQ4_METSG	UniRef90_F4BTQ4 Uncharacterized protein n=4 Tax=root TaxID=1 RepID=F4BTQ4_METSG	root	FALSE	0.905	293	4.673e-88												0	PMX.81_00125			8	K03040	3	PMX.81_00125_hypothetical_protein	NO_SP	0.999997	0	0	0	0	0
PMX.81	PMX.81_00126 hypothetical protein	3.62071	2.52563	-1.09508	273	C			F4BTQ5_METSG	UniRef90_F4BTQ5 HTH_45 domain-containing protein n=5 Tax=root TaxID=1 RepID=F4BTQ5_METSG	root	FALSE	0.947	181	1.421e-50								Winged helix-turn-helix [PF14947.8]				0	PMX.81_00126			20			PMX.81_00126_hypothetical_protein	NO_SP	1	0	0	0	0	0
PMX.81	PMX.81_00127 hypothetical protein	7.61148	6.77315	-0.838334	843	B			F4BTQ6_METSG	UniRef90_F4BTQ6 Uncharacterized protein n=5 Tax=root TaxID=1 RepID=F4BTQ6_METSG	root	TRUE	0.923	542	4.843e-172												0	PMX.81_00127			51	K02482	1	PMX.81_00127_hypothetical_protein	NO_SP	0.999993	0	0	0	0	0
PMX.81	PMX.81_00128 50S ribosomal protein L15e	10.8379	9.10225	-1.73562	588	B	K02877	large subunit ribosomal protein L15e	F4BTQ7_METSG	UniRef90_F4BTQ7 Ribosomal L15 n=4 Tax=root TaxID=1 RepID=F4BTQ7_METSG	root	TRUE	0.947	390	8.75e-121								Ribosomal L15 [PF00827.19]				0	PMX.81_00128	K02877	RP-L15e, RPL15; large subunit ribosomal protein L15e	189			PMX.81_00128_50S_ribosomal_protein_L15e	NO_SP	1.00001	0	0	0	0	0
PMX.81	PMX.81_00129 RNA-binding protein	8.69655	7.46335	-1.23319	417	C	K07581	RNA-binding protein	F4BTQ8_METSG	UniRef90_F4BTQ8 Uncharacterized protein n=4 Tax=root TaxID=1 RepID=F4BTQ8_METSG	root	FALSE	0.908	264	3.044e-78								RNA binding [PF01877.19]				0	PMX.81_00129	K07581	K07581; RNA-binding protein	51			PMX.81_00129_RNA-binding_protein	NO_SP	1	0	0	0	0	0
PMX.81	PMX.81_00130 Ribonuclease P protein component 3	8.1583	5.72056	-2.43774	678	B	K03539	ribonuclease P/MRP protein subunit RPP1 [EC:3.1.26.5]	F4BTQ9_METSG	UniRef90_F4BTQ9 Ribonuclease P protein component 3 n=4 Tax=root TaxID=1 RepID=F4BTQ9_METSG	root	TRUE	0.926	438	5.132e-137								RNase P subunit p30 [PF01876.18]				0	PMX.81_00130	K03539	RPP1, RPP30; ribonuclease P/MRP protein subunit RPP1 [EC:3.1.26.5]	102			PMX.81_00130_Ribonuclease_P_protein_component_3	NO_SP	1.00001	0	0	0	0	0
PMX.81	PMX.81_00131 hypothetical protein	8.62619	7.54739	-1.0788	498	C	K03537	ribonuclease P/MRP protein subunit POP5 [EC:3.1.26.5]	F4BTR0_METSG	UniRef90_F4BTR0 Ribonuclease P protein component 2 n=4 Tax=root TaxID=1 RepID=F4BTR0_METSG	root	FALSE	0.97	339	7.251e-104								Rpp14/Pop5 family [PF01900.21]				0	PMX.81_00131	K03537	POP5; ribonuclease P/MRP protein subunit POP5 [EC:3.1.26.5]	32			PMX.81_00131_hypothetical_protein	NO_SP	1.00003	0	0	0	0	0
PMX.81	PMX.81_00132 Proteasome subunit alpha	9.9614	9.19029	-0.77111	774	B	K03432	proteasome alpha subunit [EC:3.4.25.1]	A0A257MPV9_9EURY	UniRef90_A0A257MPV9 Proteasome subunit alpha n=19 Tax=root TaxID=1 RepID=A0A257MPV9_9EURY	root	TRUE	0.856	458	4.48e-143	MER0127331	T01X	MER0127331 - family T1 unassigned peptidases (Methanosaeta harundinacea) [T01.UPW]#T01X#{peptidase unit: 30-231}~source YP_005921140~	FALSE	0.826	346	1.483e-106	Proteasome subunit [PF00227.28]; Proteasome subunit A N-terminal signature [PF10584.11]				0	PMX.81_00132	K03432	psmA, prcA; proteasome alpha subunit [EC:3.4.25.1]	244			PMX.81_00132_Proteasome_subunit_alpha	NO_SP	1.00001	0	0	0	0	0
PMX.81	PMX.81_00133 Ribosome maturation protein SDO1	10.6584	11.1006	0.442245	699	B	K14574	ribosome maturation protein SDO1	A0A1V4V9W0_9EURY	UniRef90_A0A1V4V9W0 Uncharacterized protein n=19 Tax=root TaxID=1 RepID=A0A1V4V9W0_9EURY	root	TRUE	0.941	460	2.096e-144								SBDS protein C-terminal domain [PF09377.12]; Shwachman-Bodian-Diamond syndrome (SBDS) protein [PF01172.20]				0	PMX.81_00133	K14574	SDO1, SBDS; ribosome maturation protein SDO1	165			PMX.81_00133_Ribosome_maturation_protein_SDO1	NO_SP	1.00003	0	0	0	0	0
PMX.81	PMX.81_00134 Exosome complex component Rrp4	9.60009	8.62682	-0.973268	666	B	K03679	exosome complex component RRP4	F4BTR1_METSG	UniRef90_F4BTR1 Exosome complex component Rrp4 n=7 Tax=root TaxID=1 RepID=F4BTR1_METSG	root	TRUE	0.965	451	1.76e-141								KH domain [PF15985.7]; S1 RNA binding domain [PF00575.25]				0	PMX.81_00134	K03679	RRP4, EXOSC2; exosome complex component RRP4	140			PMX.81_00134_Exosome_complex_component_Rrp4	NO_SP	1.00002	0	0	0	0	0
PMX.81	PMX.81_00135 Exosome complex component Rrp41	9.53361	8.97857	-0.55504	762	B	K11600	exosome complex component RRP41	F4BTR2_METSG	UniRef90_F4BTR2 Exosome complex component Rrp41 n=13 Tax=root TaxID=1 RepID=F4BTR2_METSG	root	TRUE	0.927	493	1.772e-155								3' exoribonuclease family, domain 1 [PF01138.23]; 3' exoribonuclease family, domain 2 [PF03725.17]				0	PMX.81_00135	K11600	RRP41, EXOSC4, SKI6; exosome complex component RRP41	214			PMX.81_00135_Exosome_complex_component_Rrp41	NO_SP	1.00001	0	0	0	0	0
PMX.81	PMX.81_00136 Exosome complex component Rrp42	9.83441	10.0579	0.223449	777	B	K12589	exosome complex component RRP42	F4BTR3_METSG	UniRef90_F4BTR3 Exosome complex component Rrp42 n=13 Tax=root TaxID=1 RepID=F4BTR3_METSG	root	TRUE	0.952	518	5.303e-164								3' exoribonuclease family, domain 1 [PF01138.23]; 3' exoribonuclease family, domain 2 [PF03725.17]				0	PMX.81_00136	K12589	RRP42, EXOSC7; exosome complex component RRP42	245			PMX.81_00136_Exosome_complex_component_Rrp42	NO_SP	1.00001	0	0	0	0	0
PMX.81	PMX.81_00137 50S ribosomal protein L37Ae	10.3263	9.68782	-0.638529	282	C	K02921	large subunit ribosomal protein L37Ae	F4BTR4_METSG	UniRef90_F4BTR4 50S ribosomal protein L37Ae n=5 Tax=root TaxID=1 RepID=F4BTR4_METSG	root	FALSE	0.96	190	1.568e-53								Ribosomal L37ae protein family [PF01780.21]				0	PMX.81_00137	K02921	RP-L37Ae, RPL37A; large subunit ribosomal protein L37Ae	58			PMX.81_00137_50S_ribosomal_protein_L37Ae	NO_SP	0.999996	0	0	0	0	0
PMX.81	PMX.81_00138 DNA-directed RNA polymerase subunit P	9.37511	8.9472	-0.427914	138	C	K03059	DNA-directed RNA polymerase subunit P [EC:2.7.7.6]	F4BTR5_METSG	UniRef90_F4BTR5 DNA-directed RNA polymerase subunit P n=21 Tax=root TaxID=1 RepID=F4BTR5_METSG	root	FALSE	1	102	4.675e-24								DNA directed RNA polymerase, 7 kDa subunit [PF03604.15]				0	PMX.81_00138	K03059	rpoP; DNA-directed RNA polymerase subunit P [EC:2.7.7.6]	36			PMX.81_00138_DNA-directed_RNA_polymerase_subunit_P	NO_SP	0.999983	0	0	0	0	0
PMX.81	PMX.81_00139 hypothetical protein	9.50582	9.65157	0.145747	411	C			F4BTR6_METSG	UniRef90_F4BTR6 Conserved domain protein n=4 Tax=root TaxID=1 RepID=F4BTR6_METSG	root	FALSE	0.961	277	6.011e-83												0	PMX.81_00139	K14561	IMP4; U3 small nucleolar ribonucleoprotein protein IMP4	14			PMX.81_00139_hypothetical_protein	NO_SP	1.00001	0	0	0	0	0
PMX.81	PMX.81_00140 hypothetical protein	8.67776	7.56235	-1.11542	228	C	K09741	KEOPS complex subunit Pcc1	F4BTR7_METSG	UniRef90_F4BTR7 Uncharacterized protein n=5 Tax=root TaxID=1 RepID=F4BTR7_METSG	root	FALSE	0.933	149	1.251e-39								Transcription factor Pcc1 [PF09341.12]				0	PMX.81_00140	K09741	pcc1; KEOPS complex subunit Pcc1	34			PMX.81_00140_hypothetical_protein	NO_SP	0.999995	0	0	0	0	0
PMX.81	PMX.81_00141 Prefoldin subunit beta	10.282	8.99189	-1.29011	363	C	K04798	prefoldin beta subunit	F4BTR8_METSG	UniRef90_F4BTR8 Prefoldin subunit beta n=11 Tax=Euryarchaeota TaxID=28890 RepID=F4BTR8_METSG	Euryarchaeota	FALSE	0.862	217	2.702e-62								Prefoldin subunit [PF01920.22]				0	PMX.81_00141	K04798	pfdB, PFDN6; prefoldin beta subunit	52			PMX.81_00141_Prefoldin_subunit_beta	NO_SP	1.00002	0	0	0	0	0
PMX.81	PMX.81_00142 tRNA-Arg(tct)	6.1619	5.68959	-0.472308	77
PMX.81	PMX.81_00143 hypothetical protein	8.16155	6.72463	-1.43692	186	C	K06964	uncharacterized protein	F4BTR9_METSG	UniRef90_F4BTR9 Uncharacterized protein n=5 Tax=root TaxID=1 RepID=F4BTR9_METSG	root	FALSE	0.933	122	1.914e-30								CO dehydrogenase accessory protein CooT [PF10133.11]				0	PMX.81_00143			22	K06964	2	PMX.81_00143_hypothetical_protein	NO_SP	0.999994	0	0	0	0	0
PMX.81	PMX.81_00144 hypothetical protein	10.3229	9.52416	-0.798714	570	B			F4BTS0_METSG	UniRef90_F4BTS0 Lipoprotein, putative n=5 Tax=root TaxID=1 RepID=F4BTS0_METSG	root	TRUE	0.95	379	2.401e-117												0	PMX.81_00144			15	K01681	1	PMX.81_00144_hypothetical_protein	SP	0.000198	0.911294	0.088109	0.000149	0.000118	0.000122	CS pos: 24-25. Pr: 0.8919
PMX.81	PMX.81_00145 putative deoxyhypusine synthase	8.38352	8.62398	0.240465	1026	B	K00809	deoxyhypusine synthase [EC:2.5.1.46]	A0A0W8FCR5_9ZZZZ	UniRef90_A0A0W8FCR5 Deoxyhypusine synthase n=6 Tax=root TaxID=1 RepID=A0A0W8FCR5_9ZZZZ	root	TRUE	0.976	664	4.266e-213								Deoxyhypusine synthase [PF01916.19]				0	PMX.81_00145	K00809	DHPS, dys; deoxyhypusine synthase [EC:2.5.1.46]	261			PMX.81_00145_putative_deoxyhypusine_synthase	NO_SP	1.00001	0	0	0	0	0
PMX.81	PMX.81_00146 Biosynthetic arginine decarboxylase	7.90347	8.12552	0.222046	1959	B			F4BU81_METSG	UniRef90_F4BU81 Arginine decarboxylase n=4 Tax=root TaxID=1 RepID=F4BU81_METSG	root	TRUE	0.968	1330	0								Pyridoxal-dependent decarboxylase, pyridoxal binding domain [PF02784.18]; Arginine decarboxylase helical bundle domain [PF17810.3]				0	PMX.81_00146	K01585	speA; arginine decarboxylase [EC:4.1.1.19]	279			PMX.81_00146_Biosynthetic_arginine_decarboxylase	NO_SP	1.00001	0	0	0	0	0
PMX.81	PMX.81_00147 hypothetical protein	7.26597	7.77319	0.507215	1884	B			A0A7K4AL15_METSH	UniRef90_A0A7K4AL15 Uncharacterized protein n=2 Tax=Methanothrix soehngenii TaxID=2223 RepID=A0A7K4AL15_METSH	Methanothrix soehngenii	TRUE	0.943	1242	0												0	PMX.81_00147			2	K01183	1	PMX.81_00147_hypothetical_protein	NO_SP	1.00002	0	0	0	0	0
PMX.81	PMX.81_00148 Indolepyruvate oxidoreductase subunit IorA	7.90542	8.46208	0.55666	1557	B			F4BU83_METSG	UniRef90_F4BU83 Indolepyruvate oxidoreductase subunit IorA n=4 Tax=root TaxID=1 RepID=F4BU83_METSG	root	TRUE	0.92	998	0								Pyruvate flavodoxin/ferredoxin oxidoreductase, thiamine diP-bdg [PF01855.21]; Thiamine pyrophosphate enzyme, C-terminal TPP binding domain [PF02775.23]				0	PMX.81_00148	K00179	iorA; indolepyruvate ferredoxin oxidoreductase, alpha subunit [EC:1.2.7.8]	198			PMX.81_00148_Indolepyruvate_oxidoreductase_subunit_IorA	NO_SP	1.00001	0	0	0	0	0
PMX.81	PMX.81_00149 hypothetical protein	8.15664	9.06602	0.90938	900	B			A0A7L4Q5K8_9EURY	UniRef90_A0A7L4Q5K8 DUF1743 domain-containing protein n=4 Tax=root TaxID=1 RepID=A0A7L4Q5K8_9EURY	root	TRUE	0.96	606	1.078e-193												0	PMX.81_00149			237			PMX.81_00149_hypothetical_protein	NO_SP	1.00001	0	0	0	0	0
PMX.81	PMX.81_00150 hypothetical protein	6.36938	6.19312	-0.17626	189	C			F4BU85_METSG	UniRef90_F4BU85 Uncharacterized protein n=5 Tax=root TaxID=1 RepID=F4BU85_METSG	root	FALSE	0.969	129	6.711e-33												0	PMX.81_00150			12	K01921	1	PMX.81_00150_hypothetical_protein	NO_SP	0.999999	0	0	0	0	0
PMX.81	PMX.81_00151 hypothetical protein	5.04147	6.58684	1.54537	330	C	K07171	mRNA interferase MazF [EC:3.1.-.-]	F4BU86_METSG	UniRef90_F4BU86 Uncharacterized protein n=5 Tax=root TaxID=1 RepID=F4BU86_METSG	root	FALSE	0.965	224	7.364e-65								PemK-like, MazF-like toxin of type II toxin-antitoxin system [PF02452.19]				0	PMX.81_00151	K07171	mazF, ndoA, chpA; mRNA interferase MazF [EC:3.1.-.-]	32			PMX.81_00151_hypothetical_protein	NO_SP	1.00001	0	0	0	0	0
PMX.81	PMX.81_00152 putative tRNA pseudouridine synthase D	6.37847	8.09305	1.71458	1278	B	K06176	tRNA pseudouridine13 synthase [EC:5.4.99.27]	F4BU87_METSG	UniRef90_F4BU87 Probable tRNA pseudouridine synthase D n=4 Tax=root TaxID=1 RepID=F4BU87_METSG	root	TRUE	0.947	847	1.299e-274								tRNA pseudouridine synthase D (TruD) [PF01142.20]				0	PMX.81_00152	K06176	truD, PUS7; tRNA pseudouridine13 synthase [EC:5.4.99.27]	292			PMX.81_00152_putative_tRNA_pseudouridine_synthase_D	NO_SP	1.00001	0	0	0	0	0
PMX.81	PMX.81_00153 Peptidyl-tRNA hydrolase	5.39562	8.28388	2.88825	354	C	K04794	peptidyl-tRNA hydrolase, PTH2 family [EC:3.1.1.29]	F4BU88_METSG	UniRef90_F4BU88 Aminoacyl-tRNA hydrolase n=4 Tax=root TaxID=1 RepID=F4BU88_METSG	root	FALSE	0.912	225	3.071e-65								Peptidyl-tRNA hydrolase PTH2 [PF01981.18]		sp|Q9J5H2|V029_FOWPN Putative peptidyl-tRNA hydrolase; Xu	Xu	0	PMX.81_00153	K04794	PTH2; peptidyl-tRNA hydrolase, PTH2 family [EC:3.1.1.29]	86			PMX.81_00153_Peptidyl-tRNA_hydrolase	NO_SP	1.00005	0	0	0	0	0
PMX.81	PMX.81_00154 DNA primase DnaG	8.5471	9.86357	1.31647	1323	B	K02316	DNA primase [EC:2.7.7.101]	A0A3N9URF0_9EURY	UniRef90_A0A3N9URF0 DNA primase DnaG n=21 Tax=root TaxID=1 RepID=A0A3N9URF0_9EURY	root	TRUE	0.824	766	2.088e-246								Toprim domain [PF13662.8]				0	PMX.81_00154	K02316	dnaG; DNA primase [EC:2.7.7.101]	281			PMX.81_00154_DNA_primase_DnaG	NO_SP	1.00002	0	0	0	0	0
PMX.81	PMX.81_00155 hypothetical protein	8.30465	8.03414	-0.27051	1038	B	K07562	nonsense-mediated mRNA decay protein 3	F4BU90_METSG	UniRef90_F4BU90 NMD3 family protein n=5 Tax=root TaxID=1 RepID=F4BU90_METSG	root	TRUE	0.961	700	3.397e-225								NMD3 family [PF04981.15]				0	PMX.81_00155	K07562	NMD3; 60S ribosomal export protein NMD3	130			PMX.81_00155_hypothetical_protein	NO_SP	1.00001	0	0	0	0	0
PMX.81	PMX.81_00156 hypothetical protein	7.47351	7.26869	-0.204821	366	C	K09148	uncharacterized protein	F4BU91_METSG	UniRef90_F4BU91 Uncharacterized protein n=5 Tax=root TaxID=1 RepID=F4BU91_METSG	root	FALSE	0.929	238	1.516e-69								Protein of unknown function (DUF424) [PF04242.15]				0	PMX.81_00156	K09148	K09148; uncharacterized protein	39			PMX.81_00156_hypothetical_protein	NO_SP	1.00004	0	0	0	0	0
PMX.81	PMX.81_00157 Minichromosome maintenance protein MCM	8.06314	8.23251	0.169373	2085	B	K10726	replicative DNA helicase Mcm [EC:3.6.4.-]	F4BU92_METSG	UniRef90_F4BU92 DNA helicase n=4 Tax=root TaxID=1 RepID=F4BU92_METSG	root	TRUE	0.941	1371	0								MCM P-loop domain [PF00493.25]; MCM OB domain [PF17207.5]; MCM AAA-lid domain [PF17855.3]				0	PMX.81_00157	K10726	mcm; replicative DNA helicase Mcm [EC:5.6.2.3]	453			PMX.81_00157_Minichromosome_maintenance_protein_MCM	NO_SP	1.00002	0	0	0	0	0
PMX.81	PMX.81_00158 Membrane-bound protease	7.18677	8.67015	1.48337	1317	B	K07403	membrane-bound serine protease (ClpP class)	A0A1V4UUW1_9EURY	UniRef90_A0A1V4UUW1 NfeD domain-containing protein n=6 Tax=root TaxID=1 RepID=A0A1V4UUW1_9EURY	root	TRUE	0.906	830	1.813e-268	MER1071598	S49C	MER1071598 - subfamily S49C unassigned peptidases (Methanosaeta concilii) [S49.UPC]#S49C#{peptidase unit: 61-199}~source F4BU93~	FALSE	0.92	270	3.502e-77	Clp protease [PF00574.25]; Serine dehydrogenase proteinase [PF01972.18]; NfeD-like C-terminal, partner-binding [PF01957.20]				0	PMX.81_00158	K07403	nfeD; membrane-bound serine protease (ClpP class)	211			PMX.81_00158_Membrane-bound_protease	SP	0.000188	0.99921	0.00016	0.000166	0.000135	0.000135	CS pos: 33-34. Pr: 0.9788
PMX.81	PMX.81_00159 hypothetical protein	8.47519	10.0851	1.60996	852	B			F4BU94_METSG	UniRef90_F4BU94 SPFH domain/band 7 protein n=4 Tax=root TaxID=1 RepID=F4BU94_METSG	root	TRUE	0.879	519	6.639e-164	MER0797009	I87	MER0797009 - family I87 unassigned peptidase inhibitors (Methanosaeta concilii) [I87.UPW]#I87#{inhibitor unit: 11-203}~source F4BU94~	TRUE	0.89	360	7.665e-111	SPFH domain / Band 7 family [PF01145.27]		REFSEQ hypothetical protein; Xu	Xu	0	PMX.81_00159			155			PMX.81_00159_hypothetical_protein	NO_SP	1.00003	0	0	0	0	0
PMX.81	PMX.81_00160 hypothetical protein	8.16654	7.79588	-0.370656	183	C			F4BU95_METSG	UniRef90_F4BU95 30S ribosomal protein S27ae n=5 Tax=root TaxID=1 RepID=F4BU95_METSG	root	FALSE	1	132	3.499e-34								Ribosomal protein S27a [PF01599.21]				0	PMX.81_00160	K02977	RP-S27Ae, RPS27A, UBA80; ubiquitin-small subunit ribosomal protein S27Ae	25			PMX.81_00160_hypothetical_protein	NO_SP	0.999984	0	0	0	0	0
PMX.81	PMX.81_00161 30S ribosomal protein S24e	10.8806	9.76452	-1.11612	309	C	K02974	small subunit ribosomal protein S24e	F4BU96_METSG	UniRef90_F4BU96 30S ribosomal protein S24e n=5 Tax=root TaxID=1 RepID=F4BU96_METSG	root	FALSE	0.915	198	6.002e-56								Ribosomal protein S24e [PF01282.21]				0	PMX.81_00161	K02974	RP-S24e, RPS24; small subunit ribosomal protein S24e	45			PMX.81_00161_30S_ribosomal_protein_S24e	NO_SP	1.00004	0	0	0	0	0
PMX.81	PMX.81_00162 GTP-dependent dephospho-CoA kinase	8.82314	7.99117	-0.831969	504	C	K09735	GTP-dependent dephospho-CoA kinase [EC:2.7.1.-]	F4BU97_METSG	UniRef90_F4BU97 GTP-dependent dephospho-CoA kinase n=5 Tax=root TaxID=1 RepID=F4BU97_METSG	root	FALSE	0.924	319	5.685e-97								Protein of unknown function (DUF359) [PF04019.14]				0	PMX.81_00162	K09735	dpck; GTP-dependent dephospho-CoA kinase [EC:2.7.1.-]	69			PMX.81_00162_GTP-dependent_dephospho-CoA_kinase	NO_SP	0.999998	0	0	0	0	0
PMX.81	PMX.81_00163 Transcription elongation factor Spt4	8.32088	7.39757	-0.923307	186	C	K03050	DNA-directed RNA polymerase subunit E" [EC:2.7.7.6]	F4BU98_METSG	UniRef90_F4BU98 Transcription elongation factor Spt4 n=13 Tax=root TaxID=1 RepID=F4BU98_METSG	root	FALSE	0.986	129	4.645e-33								Spt4/RpoE2 zinc finger [PF06093.15]				0	PMX.81_00163	K03050	rpoE2; DNA-directed RNA polymerase subunit E" [EC:2.7.7.6]	38			PMX.81_00163_Transcription_elongation_factor_Spt4	NO_SP	0.999994	0	0	0	0	0
PMX.81	PMX.81_00164 DNA-directed RNA polymerase subunit E'	9.60252	8.82529	-0.777227	585	B	K03049	DNA-directed RNA polymerase subunit E' [EC:2.7.7.6]	A0A1V4V2F2_9EURY	UniRef90_A0A1V4V2F2 DNA-directed RNA polymerase subunit E n=9 Tax=root TaxID=1 RepID=A0A1V4V2F2_9EURY	root	TRUE	0.929	379	3.044e-117								SHS2 domain found in N terminus of Rpb7p/Rpc25p/MJ0397 [PF03876.19]; S1 RNA binding domain [PF00575.25]				0	PMX.81_00164	K03049	rpoE1; DNA-directed RNA polymerase subunit E' [EC:2.7.7.6]	125			PMX.81_00164_DNA-directed_RNA_polymerase_subunit_E_	NO_SP	1.00004	0	0	0	0	0
PMX.81	PMX.81_00165 Ribonuclease VapC9	7.83714	8.19396	0.35682	408	C	K07158	uncharacterized protein	F4BUA0_METSG	UniRef90_F4BUA0 PIN_9 domain-containing protein n=4 Tax=root TaxID=1 RepID=F4BUA0_METSG	root	FALSE	0.933	266	3.963e-79								PIN like domain [PF18477.3]				0	PMX.81_00165	K07158	K07158; uncharacterized protein	42			PMX.81_00165_Ribonuclease_VapC9	NO_SP	1.00001	0	0	0	0	0
PMX.81	PMX.81_00166 F(420)H(2) dehydrogenase subunit L	2.8894	3.82921	0.93981	639	B			F4BU28_METSG	UniRef90_F4BU28 Membrane bound hydrogenase subunit n=3 Tax=root TaxID=1 RepID=F4BU28_METSG	root	TRUE	0.911	406	6.485e-126								Proton-conducting membrane transporter [PF00361.22]				0	PMX.81_00166	K05568	mnhD, mrpD; multicomponent Na+:H+ antiporter subunit D	33	K00341	1	PMX.81_00166_F_420_H_2__dehydrogenase_subunit_L	NO_SP	0.835324	0.152499	0.0033	0.005326	0.000963	0.002601
PMX.81	PMX.81_00167 hypothetical protein	2.88375	3.94477	1.06102	1263	B			F4BU27_METSG	UniRef90_F4BU27 Uncharacterized protein n=4 Tax=root TaxID=1 RepID=F4BU27_METSG	root	TRUE	0.996	835	9.554e-271												0	PMX.81_00167			73			PMX.81_00167_hypothetical_protein	SP	0.000156	0.999365	0.000124	0.000143	0.000119	0.000117	CS pos: 19-20. Pr: 0.9839
PMX.81	PMX.81_00168 hypothetical protein	3.25364	0	-3.25364	162	C			A0A0W8F8X5_9ZZZZ	UniRef90_A0A0W8F8X5 Uncharacterized protein n=2 Tax=root TaxID=1 RepID=A0A0W8F8X5_9ZZZZ	root	FALSE	0.926	105	7.712e-25												0	PMX.81_00168						PMX.81_00168_hypothetical_protein	NO_SP	0.999982	0	0	0	0	0
PMX.81	PMX.81_00169 hypothetical protein	2.97493	2.36834	-0.606598	312	C			A0A524QIM7_9EURY	UniRef90_A0A524QIM7 Uncharacterized protein n=1 Tax=Methanothrix sp. TaxID=90426 RepID=A0A524QIM7_9EURY	Methanothrix sp.	FALSE	0.87	183	7.58e-51												0	PMX.81_00169			6	K14166	1	PMX.81_00169_hypothetical_protein	NO_SP	0.999955	0	0	0	0	0
PMX.81	PMX.81_00170 NAD(P)H-quinone oxidoreductase subunit 2, chloroplastic	2.73968	2.56152	-0.178154	1722	B	K05568	multicomponent Na+:H+ antiporter subunit D	A0A0W8F823_9ZZZZ	UniRef90_A0A0W8F823 Nadh-ubiquinone oxidoreductase chain l n=4 Tax=root TaxID=1 RepID=A0A0W8F823_9ZZZZ	root	TRUE	0.956	1153	0								Proton-conducting membrane transporter [PF00361.22]				0	PMX.81_00170	K05568	mnhD, mrpD; multicomponent Na+:H+ antiporter subunit D	246			PMX.81_00170_NAD_P_H-quinone_oxidoreductase_subunit_2,_chloroplastic	NO_SP	0.999944	0	0	0	0	0
PMX.81	PMX.81_00171 hypothetical protein	7.88044	9.09715	1.21671	318	C			F4BU24_METSG	UniRef90_F4BU24 Conserved domain protein n=2 Tax=Methanothrix soehngenii TaxID=2223 RepID=F4BU24_METSG	Methanothrix soehngenii	FALSE	0.872	192	4.232e-54								Protein of unknown function (DUF1646) [PF07854.14]				0	PMX.81_00171			7	K24180	1	PMX.81_00171_hypothetical_protein	NO_SP	1.00001	0	0	0	0	0
PMX.81	PMX.81_00172 Glutathione synthetase	5.7408	5.49223	-0.248569	1215	B	K07497	putative transposase	F4BV05_METSG	UniRef90_F4BV05 Transposase, Rhodopirellula family protein n=3 Tax=Methanothrix soehngenii (strain ATCC 5969 / DSM 3671 / JCM 10134 / NBRC 103675 / OCM 69 / GP-6) TaxID=990316 RepID=F4BV05_METSG	Methanothrix soehngenii (strain ATCC 5969 / DSM 3671 / JCM 10134 / NBRC 103675 / OCM 69 / GP-6)	TRUE	0.972	829	5.107e-269								Rhodopirellula transposase DDE domain [PF07592.13]				0	PMX.81_00172			188			PMX.81_00172_Glutathione_synthetase	NO_SP	1.00001	0	0	0	0	0
PMX.81	PMX.81_00173 hypothetical protein	5.74545	3.03856	-2.70689	360	C			F4BX43_METSG	UniRef90_F4BX43 Transcriptional regulator, HxlR family n=3 Tax=root TaxID=1 RepID=F4BX43_METSG	root	FALSE	0.972	246	1.809e-72								HxlR-like helix-turn-helix [PF01638.19]				0	PMX.81_00173			71			PMX.81_00173_hypothetical_protein	NO_SP	1.00002	0	0	0	0	0
PMX.81	PMX.81_00174 Hydroxylamine reductase	6.5497	9.02837	2.47866	1311	B	K05601,K05601	hydroxylamine reductase [EC:1.7.99.1]; hydroxylamine reductase [EC:1.7.99.1]	F4BX42_METSG	UniRef90_F4BX42 Hydroxylamine reductase n=4 Tax=root TaxID=1 RepID=F4BX42_METSG	root	TRUE	0.983	906	6.504e-295								Prismane/CO dehydrogenase family [PF03063.22]				0	PMX.81_00174	K05601	hcp; hydroxylamine reductase [EC:1.7.99.1]	416			PMX.81_00174_Hydroxylamine_reductase	NO_SP	1.00002	0	0	0	0	0
PMX.81	PMX.81_00175 Ion-translocating oxidoreductase complex subunit B	7.05688	9.00687	1.94999	783	B			F4BX41_METSG	UniRef90_F4BX41 Iron-sulfur cluster-binding protein n=4 Tax=root TaxID=1 RepID=F4BX41_METSG	root	TRUE	0.959	526	7.765e-167								4Fe-4S dicluster domain [PF14697.8]; 4Fe-4S dicluster domain [PF13187.8]; 4Fe-4S dicluster domain [PF13237.8]; 4Fe-4S dicluster domain [PF12838.9]; 4Fe-4S dicluster domain [PF13247.8]; 4Fe-4S binding domain [PF12837.9]				0	PMX.81_00175			102			PMX.81_00175_Ion-translocating_oxidoreductase_complex_subunit_B	NO_SP	1.00001	0	0	0	0	0
PMX.81	PMX.81_00176 Thymidylate synthase	7.25318	8.58938	1.33619	825	B	K22882	thymidylate synthase [EC:2.1.1.-]	F4BX40_METSG	UniRef90_F4BX40 Uncharacterized protein n=4 Tax=root TaxID=1 RepID=F4BX40_METSG	root	TRUE	0.968	561	1.841e-178								Domain of unknown function [PF02593.16]				0	PMX.81_00176	K22882	K22882; thymidylate synthase [EC:2.1.1.-]	137			PMX.81_00176_Thymidylate_synthase	NO_SP	1	0	0	0	0	0
PMX.81	PMX.81_00177 hypothetical protein	5.60321	6.48974	0.88653	324	C			F4BX39_METSG	UniRef90_F4BX39 Lipoprotein, putative n=4 Tax=root TaxID=1 RepID=F4BX39_METSG	root	FALSE	0.946	215	6.986e-62												0	PMX.81_00177			7	K21471	1	PMX.81_00177_hypothetical_protein	LIPO	3.5e-05	0.166563	0.833388	1.7e-05	1.4e-05	1.6e-05	CS pos: 17-18. Pr: 0.8231
PMX.81	PMX.81_00178 hypothetical protein	6.55467	6.25093	-0.303742	1230	B	K02004,K02004	putative ABC transport system permease protein; putative ABC transport system permease protein	F4BX38_METSG	UniRef90_F4BX38 Efflux ABC transporter, permease protein n=4 Tax=root TaxID=1 RepID=F4BX38_METSG	root	TRUE	0.905	774	9.213e-250								MacB-like periplasmic core domain [PF12704.9]; FtsX-like permease family [PF02687.23]				0	PMX.81_00178	K02004	ABC.CD.P; putative ABC transport system permease protein	161			PMX.81_00178_hypothetical_protein	NO_SP	0.833221	0	0.000135	0	0	0.166683
PMX.81	PMX.81_00179 hypothetical protein	6.52066	6.71104	0.190371	918	B			F4BX37_METSG	UniRef90_F4BX37 Uncharacterized protein n=5 Tax=root TaxID=1 RepID=F4BX37_METSG	root	TRUE	0.929	595	9.719e-190												0	PMX.81_00179			33			PMX.81_00179_hypothetical_protein	LIPO	3.5e-05	0.166567	0.833384	1.9e-05	1.6e-05	1.8e-05	CS pos: 15-16. Pr: 0.8300
PMX.81	PMX.81_00180 putative ABC transporter ATP-binding protein	7.03265	7.61852	0.585862	609	B	K02003	putative ABC transport system ATP-binding protein	F4BX36_METSG	UniRef90_F4BX36 ABC transporter, ATP-binding protein n=5 Tax=root TaxID=1 RepID=F4BX36_METSG	root	TRUE	0.954	407	1.144e-126								ABC transporter [PF00005.29]; RecF/RecN/SMC N terminal domain [PF02463.21]		sp|P03273|PKG1_ADE07 Packaging protein 1; XhXrXs	Xr;Xh;Xs	0	PMX.81_00180	K02003	ABC.CD.A; putative ABC transport system ATP-binding protein	105			PMX.81_00180_putative_ABC_transporter_ATP-binding_protein	NO_SP	1.00002	0	0	0	0	0
PMX.81	PMX.81_00181 hypothetical protein	5.05335	2.56571	-2.48764	264	C			A0A1V4V4M6_9EURY	UniRef90_A0A1V4V4M6 Uncharacterized protein n=4 Tax=root TaxID=1 RepID=A0A1V4V4M6_9EURY	root	FALSE	0.963	179	1.121e-49												0	PMX.81_00181			2	K06222	1	PMX.81_00181_hypothetical_protein	NO_SP	1.00002	0	0	0	0	0
PMX.81	PMX.81_00182 hypothetical protein	3.74529	0	-3.74529	129	C			A0A0W8F9T1_9ZZZZ	UniRef90_A0A0W8F9T1 Uncharacterized protein n=1 Tax=hydrocarbon metagenome TaxID=938273 RepID=A0A0W8F9T1_9ZZZZ	hydrocarbon metagenome	FALSE	1	94	4.298e-21												0	PMX.81_00182						PMX.81_00182_hypothetical_protein	NO_SP	1.00001	0	0	0	0	0
PMX.81	PMX.81_00183 hypothetical protein	4.68152	6.01667	1.33516	360	C			F4BX35_METSG	UniRef90_F4BX35 DUF5615 domain-containing protein n=3 Tax=root TaxID=1 RepID=F4BX35_METSG	root	FALSE	0.979	248	3.727e-73								Domain of unknown function (DUF5615) [PF18480.3]; Mut7-C RNAse domain [PF01927.18]; PIN like domain [PF18478.3]				0	PMX.81_00183			37			PMX.81_00183_hypothetical_protein	NO_SP	1	0	0	0	0	0
PMX.81	PMX.81_00184 hypothetical protein	6.12393	6.98033	0.856401	318	C			F4BWV4_METSG	UniRef90_F4BWV4 Uncharacterized protein n=3 Tax=root TaxID=1 RepID=F4BWV4_METSG	root	FALSE	0.924	205	1.248e-58								Protein of unknown function (DUF433) [PF04255.16]				0	PMX.81_00184			31			PMX.81_00184_hypothetical_protein	NO_SP	1.00001	0	0	0	0	0
PMX.81	PMX.81_00185 Alanine--tRNA ligase	8.53224	8.83325	0.301008	2730	B	K01872	alanyl-tRNA synthetase [EC:6.1.1.7]	F4BWV3_METSG	UniRef90_F4BWV3 Alanine--tRNA ligase n=3 Tax=Methanothrix TaxID=2222 RepID=F4BWV3_METSG	Methanothrix	TRUE	0.944	1802	0								tRNA synthetases class II (A) [PF01411.21]; DHHA1 domain [PF02272.21]; Threonyl and Alanyl tRNA synthetase second additional domain [PF07973.16]				0	PMX.81_00185	K01872	AARS, alaS; alanyl-tRNA synthetase [EC:6.1.1.7]	590			PMX.81_00185_Alanine--tRNA_ligase	NO_SP	0.999989	0	0	0	0	0
PMX.81	PMX.81_00186 Orotate phosphoribosyltransferase	9.41871	8.93778	-0.480935	618	B	K00762	orotate phosphoribosyltransferase [EC:2.4.2.10]	F4BWV2_METSG	UniRef90_F4BWV2 PyrE-like protein n=4 Tax=root TaxID=1 RepID=F4BWV2_METSG	root	TRUE	0.903	389	3.618e-120								Phosphoribosyl transferase domain [PF00156.29]; Phosphoribosyl synthetase-associated domain [PF14572.8]				0	PMX.81_00186	K00762	pyrE; orotate phosphoribosyltransferase [EC:2.4.2.10]	124			PMX.81_00186_Orotate_phosphoribosyltransferase	NO_SP	1.00002	0	0	0	0	0
PMX.81	PMX.81_00187 Endoribonuclease Nob1	8.50661	7.66109	-0.845516	459	C	K07060	endoribonuclease Nob1 [EC:3.1.-.-]	F4BWV1_METSG	UniRef90_F4BWV1 PIN_6 domain-containing protein n=4 Tax=root TaxID=1 RepID=F4BWV1_METSG	root	FALSE	0.951	288	2.572e-86								PIN domain of ribonuclease [PF17146.6]				0	PMX.81_00187	K07060	nob1; endoribonuclease Nob1 [EC:3.1.-.-]	58			PMX.81_00187_Endoribonuclease_Nob1	NO_SP	1.00003	0	0	0	0	0
PMX.81	PMX.81_00188 Endolytic murein transglycosylase	8.35707	6.37714	-1.97993	435	C			F4BWV0_METSG	UniRef90_F4BWV0 Uncharacterized protein n=5 Tax=root TaxID=1 RepID=F4BWV0_METSG	root	FALSE	0.929	282	1.457e-84								EMC6-arch [PF19094.2]				0	PMX.81_00188			27			PMX.81_00188_Endolytic_murein_transglycosylase	NO_SP	0.999991	0	0	0	0	0
PMX.81	PMX.81_00189 Vitamin B12 import ATP-binding protein BtuD	8.39222	6.56498	-1.82724	1761	B	K06174	ATP-binding cassette, sub-family E, member 1	F4BWU9_METSG	UniRef90_F4BWU9 Metal ABC transporter, ATP-binding protein n=5 Tax=root TaxID=1 RepID=F4BWU9_METSG	root	TRUE	0.955	1178	0								ABC transporter [PF00005.29]; 4Fe-4S dicluster domain [PF14697.8]; Possible Fer4-like domain in RNase L inhibitor, RLI [PF04068.17]; 4Fe-4S dicluster domain [PF12838.9]; 4Fe-4S dicluster domain [PF13187.8]; 4Fe-4S dicluster domain [PF13237.8]; 4Fe-4S dicluster domain [PF13247.8]; RecF/RecN/SMC N terminal domain [PF02463.21]		sp|P03273|PKG1_ADE07 Packaging protein 1; XhXrXs	Xr;Xh;Xs	0	PMX.81_00189	K06174	ABCE1, Rli1; ATP-binding cassette, sub-family E, member 1	411			PMX.81_00189_Vitamin_B12_import_ATP-binding_protein_BtuD	NO_SP	1	0	0	0	0	0
PMX.81	PMX.81_00190 hypothetical protein	6.78567	5.15248	-1.63319	1071	B			F4BWU8_METSG	UniRef90_F4BWU8 Membrane protein, putative n=4 Tax=root TaxID=1 RepID=F4BWU8_METSG	root	TRUE	0.897	667	9.445e-214												0	PMX.81_00190			145			PMX.81_00190_hypothetical_protein	NO_SP	0.999988	0	0	0	0	0
PMX.81	PMX.81_00191 hypothetical protein	7.10956	7.26481	0.155253	921	B			A0A0W8FD74_9ZZZZ	UniRef90_A0A0W8FD74 Uncharacterized protein n=5 Tax=root TaxID=1 RepID=A0A0W8FD74_9ZZZZ	root	TRUE	0.907	582	4.587e-185												0	PMX.81_00191			39	K00919	1	PMX.81_00191_hypothetical_protein	NO_SP	1.00001	0	0	0	0	0
PMX.81	PMX.81_00192 hypothetical protein	7.88923	7.423	-0.466225	486	B	K19710	ATP adenylyltransferase [EC:2.7.7.53]	F4BWU6_METSG	UniRef90_F4BWU6 Histidine triad (HIT) protein n=5 Tax=root TaxID=1 RepID=F4BWU6_METSG	root	TRUE	1	351	3.372e-108								HIT domain [PF01230.25]; Protein similar to CwfJ C-terminus 1 [PF04677.17]		sp|O07513|HIT_BACSU Protein hit; Xu	Xu	0	PMX.81_00192	K19710	E2.7.7.53; ATP adenylyltransferase [EC:2.7.7.53]	110			PMX.81_00192_hypothetical_protein	NO_SP	0.999987	0	0	0	0	0
PMX.81	PMX.81_00193 Phosphoribosylglycinamide formyltransferase	7.84442	7.73654	-0.107878	615	B	K11175	phosphoribosylglycinamide formyltransferase 1 [EC:2.1.2.2]	F4BWU5_METSG	UniRef90_F4BWU5 5'-phosphoribosylglycinamide transformylase n=5 Tax=root TaxID=1 RepID=F4BWU5_METSG	root	TRUE	0.972	420	5.201e-131								Formyl transferase [PF00551.21]		sp|P08179|PUR3_ECOLI Phosphoribosylglycinamide formyltransferase; Xh	Xh	0	PMX.81_00193	K11175	purN; phosphoribosylglycinamide formyltransferase 1 [EC:2.1.2.2]	132			PMX.81_00193_Phosphoribosylglycinamide_formyltransferase	NO_SP	1.00001	0	0	0	0	0
PMX.81	PMX.81_00194 DNA/RNA-binding protein Alba	9.21736	9.72338	0.506027	270	C	K03622	archaea-specific DNA-binding protein	A0A5E4II28_9ARCH	UniRef90_A0A5E4II28 DNA/RNA-binding protein Alba n=13 Tax=root TaxID=1 RepID=A0A5E4II28_9ARCH	root	FALSE	0.846	158	1.726e-42								Alba [PF01918.23]				0	PMX.81_00194	K03622	ssh10b; archaea-specific DNA-binding protein	83			PMX.81_00194_DNA_RNA-binding_protein_Alba	NO_SP	1.00003	0	0	0	0	0
PMX.81	PMX.81_00195 KEOPS complex subunit Bud32	7.0269	6.35345	-0.673457	579	B			F4BWU3_METSG	UniRef90_F4BWU3 Non-specific serine/threonine protein kinase n=5 Tax=root TaxID=1 RepID=F4BWU3_METSG	root	TRUE	0.959	385	2.439e-119								RIO1 family [PF01163.24]; Lipopolysaccharide kinase (Kdo/WaaP) family [PF06293.16]; Lipopolysaccharide core biosynthesis protein (WaaY) [PF06176.13]; Protein kinase domain [PF00069.27]				0	PMX.81_00195	K08851	TP53RK, PRPK, BUD32; TP53 regulating kinase and related kinases [EC:2.7.11.1]	34	K15904	15	PMX.81_00195_KEOPS_complex_subunit_Bud32	NO_SP	1.00001	0	0	0	0	0
PMX.81	PMX.81_00196 hypothetical protein	7.49453	7.53268	0.0381539	1038	B			F4BWU2_METSG	UniRef90_F4BWU2 Uncharacterized protein n=5 Tax=root TaxID=1 RepID=F4BWU2_METSG	root	TRUE	0.958	697	2.25e-224								Putative pyruvate format-lyase activating enzyme (DUF1786) [PF08735.12]				0	PMX.81_00196			155			PMX.81_00196_hypothetical_protein	NO_SP	0.999991	0	0	0	0	0
PMX.81	PMX.81_00197 Molybdopterin adenylyltransferase	6.52209	6.00195	-0.520135	477	C	K03638	molybdopterin adenylyltransferase [EC:2.7.7.75]	A0A1V4VCK5_9EURY	UniRef90_A0A1V4VCK5 Molybdopterin adenylyltransferase n=5 Tax=root TaxID=1 RepID=A0A1V4VCK5_9EURY	root	FALSE	0.944	315	1.191e-95								Probable molybdopterin binding domain [PF00994.26]				0	PMX.81_00197	K03638	moaB; molybdopterin adenylyltransferase [EC:2.7.7.75]	73			PMX.81_00197_Molybdopterin_adenylyltransferase	NO_SP	1	0	0	0	0	0
PMX.81	PMX.81_00198 Inosine-5'-monophosphate dehydrogenase	10.0781	11.6945	1.61643	555	B			F4BWU0_METSG	UniRef90_F4BWU0 CBS domain protein n=5 Tax=root TaxID=1 RepID=F4BWU0_METSG	root	TRUE	0.953	371	1.956e-114	MER0234341	M50B	MER0234341 - subfamily M50B non-peptidase homologues (Geobacillus sp. Y412MC52) [M50.UNB]#M50B#{peptidase unit: 8-83}~source YP_004131148~	FALSE	0.438	61	1.801e-09	CBS domain [PF00571.30]				0	PMX.81_00198			68	K07182	2	PMX.81_00198_Inosine-5_-monophosphate_dehydrogenase	NO_SP	1.00002	0	0	0	0	0
PMX.81	PMX.81_00199 Inosine-5'-monophosphate dehydrogenase	8.82121	10.3729	1.55169	780	B			F4BWT9_METSG	UniRef90_F4BWT9 CBS domain pair protein n=4 Tax=root TaxID=1 RepID=F4BWT9_METSG	root	TRUE	0.935	509	5.717e-161								CBS domain [PF00571.30]				0	PMX.81_00199			147			PMX.81_00199_Inosine-5_-monophosphate_dehydrogenase	NO_SP	0.999988	0	0	0	0	0
PMX.81	PMX.81_00200 putative protein	9.06438	9.9861	0.921717	978	B			F4BWT8_METSG	UniRef90_F4BWT8 CBS domain protein n=5 Tax=root TaxID=1 RepID=F4BWT8_METSG	root	TRUE	0.943	606	4.979e-193								CBS domain [PF00571.30]				0	PMX.81_00200			216			PMX.81_00200_putative_protein	NO_SP	0.999999	0	0	0	0	0
PMX.81	PMX.81_00201 Inosine-5'-monophosphate dehydrogenase	9.4368	10.6166	1.17976	861	B			F4BWT7_METSG	UniRef90_F4BWT7 CBS domain protein n=5 Tax=root TaxID=1 RepID=F4BWT7_METSG	root	TRUE	0.949	572	4.754e-182	MER0231653	M50	MER0231653 - family M50 non-peptidase homologues (Desulfovibrio aespoeensis) [M50.UNW]#M50#{peptidase unit: 1-130}~source YP_004122941~	FALSE	0.329	70	1.639e-11	CBS domain [PF00571.30]				0	PMX.81_00201			150			PMX.81_00201_Inosine-5_-monophosphate_dehydrogenase	NO_SP	1.00001	0	0	0	0	0
PMX.81	PMX.81_00202 putative protein	9.47006	11.0039	1.53382	780	B			F4BWT6_METSG	UniRef90_F4BWT6 CBS domain containing membrane protein n=6 Tax=root TaxID=1 RepID=F4BWT6_METSG	root	TRUE	0.929	506	9.76e-160								CBS domain [PF00571.30]				0	PMX.81_00202			197			PMX.81_00202_putative_protein	NO_SP	1.00002	0	0	0	0	0
PMX.81	PMX.81_00203 hypothetical protein	6.63051	7.43076	0.800247	1122	B	K07468	putative ATP-dependent DNA ligase [EC:6.5.1.1]	F4BWT5_METSG	UniRef90_F4BWT5 Uncharacterized protein n=5 Tax=root TaxID=1 RepID=F4BWT5_METSG	root	TRUE	0.965	759	2.728e-245								Ligase Pab1020 C-terminal region [PF18330.3]; RNA ligase [PF09414.12]				0	PMX.81_00203	K07468	K07468; putative ATP-dependent DNA ligase [EC:6.5.1.1]	196			PMX.81_00203_hypothetical_protein	NO_SP	0.999991	0	0	0	0	0
PMX.81	PMX.81_00204 putative protein	8.78084	8.59049	-0.190352	1236	B			F4BWT4_METSG	UniRef90_F4BWT4 Saccharop_dh_N domain-containing protein n=5 Tax=root TaxID=1 RepID=F4BWT4_METSG	root	TRUE	0.949	821	5.292e-266								LOR/SDH bifunctional enzyme conserved region [PF04455.14]				0	PMX.81_00204			262			PMX.81_00204_putative_protein	NO_SP	1.00002	0	0	0	0	0
PMX.81	PMX.81_00205 tRNA-Tyr(gta)	1.91694	0	-1.91694	91
PMX.81	PMX.81_00206 TATA-box-binding protein 2	8.45982	8.44659	-0.0132336	552	C	K03120	transcription initiation factor TFIID TATA-box-binding protein	TBP_METTP	UniRef90_A0B5H8 TATA-box-binding protein n=27 Tax=root TaxID=1 RepID=TBP_METTP	root	FALSE	0.886	340	1.245e-103								Transcription factor TFIID (or TATA-binding protein, TBP) [PF00352.23]				0	PMX.81_00206	K03120	TBP, tbp; transcription initiation factor TFIID TATA-box-binding protein	151			PMX.81_00206_TATA-box-binding_protein_2	NO_SP	1.00001	0	0	0	0	0
PMX.81	PMX.81_00207 DNA polymerase	7.85621	8.58644	0.730224	2676	B	K02319	DNA polymerase, archaea type [EC:2.7.7.7]	F4BWT2_METSG	UniRef90_F4BWT2 DNA polymerase n=3 Tax=root TaxID=1 RepID=F4BWT2_METSG	root	TRUE	0.947	1772	0								DNA polymerase family B [PF00136.23]; DNA polymerase family B, exonuclease domain [PF03104.21]; Predicted 3'-5' exonuclease related to the exonuclease domain of PolB [PF10108.11]		sp|Q38087|DPOL_BPR69 DNA-directed DNA polymerase; XhXr	Xr;Xh	0	PMX.81_00207	K02319	pol; DNA polymerase, archaea type [EC:2.7.7.7]	525			PMX.81_00207_DNA_polymerase	NO_SP	1	0	0	0	0	0
PMX.81	PMX.81_00208 hypothetical protein	6.43028	6.94187	0.511587	648	B	K05595	multiple antibiotic resistance protein	F4BWT1_METSG	UniRef90_F4BWT1 UPF0056 membrane protein n=4 Tax=root TaxID=1 RepID=F4BWT1_METSG	root	TRUE	0.886	398	2.18e-123								MarC family integral membrane protein [PF01914.19]				0	PMX.81_00208	K05595	marC; multiple antibiotic resistance protein	129			PMX.81_00208_hypothetical_protein	NO_SP	1.00001	0	0	0	0	0
PMX.81	PMX.81_00209 hypothetical protein	7.8261	8.31544	0.489349	1071	B			F4BWT0_METSG	UniRef90_F4BWT0 Uncharacterized protein n=5 Tax=root TaxID=1 RepID=F4BWT0_METSG	root	TRUE	0.879	652	2.048e-208								Domain of unknown function (DUF389) [PF04087.16]				0	PMX.81_00209			181			PMX.81_00209_hypothetical_protein	NO_SP	0.99999	0	0	0	0	0
PMX.81	PMX.81_00210 hypothetical protein	6.50327	4.65147	-1.8518	1884	B	K07218	nitrous oxidase accessory protein	A0A1V4V9M7_9EURY	UniRef90_A0A1V4V9M7 CASH domain-containing protein n=5 Tax=root TaxID=1 RepID=A0A1V4V9M7_9EURY	root	TRUE	0.93	1223	0								Periplasmic copper-binding protein (NosD) [PF05048.15]; Right handed beta helix region [PF13229.8]; Protein of unknown function (DUF1565) [PF07602.13]				0	PMX.81_00210	K07218	nosD; nitrous oxidase accessory protein	16			PMX.81_00210_hypothetical_protein	SP	0.000218	0.999185	0.000168	0.000178	0.000137	0.000132	CS pos: 24-25. Pr: 0.9782
PMX.81	PMX.81_00211 hypothetical protein	7.80778	9.11916	1.31138	594	B	K03744	LemA protein	F4BWS8_METSG	UniRef90_F4BWS8 LemA family protein n=5 Tax=root TaxID=1 RepID=F4BWS8_METSG	root	TRUE	0.919	381	1.362e-117								LemA family [PF04011.14]				0	PMX.81_00211	K03744	lemA; LemA protein	71			PMX.81_00211_hypothetical_protein	NO_SP	1.00004	0	0	0	0	0
PMX.81	PMX.81_00212 hypothetical protein	5.43441	7.02526	1.59085	273	C	K09165	dodecin	F4BUX6_METSG	UniRef90_F4BUX6 Uncharacterized protein n=5 Tax=root TaxID=1 RepID=F4BUX6_METSG	root	FALSE	0.99	190	9.853e-54								Dodecin [PF07311.14]				0	PMX.81_00212			16	K09165	8	PMX.81_00212_hypothetical_protein	NO_SP	1.00001	0	0	0	0	0
PMX.81	PMX.81_00213 Periplasmic nitrate reductase	8.55545	7.90581	-0.64964	2754	B	K00123,K22516	formate dehydrogenase major subunit [EC:1.17.1.9]; formate dehydrogenase (coenzyme F420) alpha subunit [EC:1.17.98.3 1.8.98.6]	F4BUX7_METSG	UniRef90_F4BUX7 Formate dehydrogenase n=5 Tax=root TaxID=1 RepID=F4BUX7_METSG	root	TRUE	0.989	1915	0								Molybdopterin oxidoreductase [PF00384.24]; 2Fe-2S iron-sulfur cluster binding domain [PF13510.8]; Molydopterin dinucleotide binding domain [PF01568.23]; Molybdopterin oxidoreductase Fe4S4 domain [PF04879.18]; 4Fe-4S dicluster domain [PF13237.8]; 4Fe-4S dicluster domain [PF13187.8]; 4Fe-4S dicluster domain [PF14697.8]; 4Fe-4S dicluster domain [PF12838.9]				0	PMX.81_00213	K05299	fdhA; formate dehydrogenase (NADP+) alpha subunit [EC:1.17.1.10]	128			PMX.81_00213_Periplasmic_nitrate_reductase	NO_SP	1	0	0	0	0	0
PMX.81	PMX.81_00214 hypothetical protein	6.70458	6.3903	-0.314283	606	B			F4BUX8_METSG	UniRef90_F4BUX8 TIR domain-containing protein n=5 Tax=root TaxID=1 RepID=F4BUX8_METSG	root	TRUE	0.949	403	3.506e-125												0	PMX.81_00214			89			PMX.81_00214_hypothetical_protein	NO_SP	1.00003	0	0	0	0	0
PMX.81	PMX.81_00215 Ferredoxin/F(420)H(2)-dependent CoB-CoM heterodisulfide reductase subunit A	7.87077	7.71164	-0.159122	2475	B	K03388	heterodisulfide reductase subunit A2 [EC:1.8.7.3 1.8.98.4 1.8.98.5 1.8.98.6]	F4BUX9_METSG	UniRef90_F4BUX9 CoB--CoM heterodisulfide reductase iron-sulfur subunit A n=3 Tax=root TaxID=1 RepID=F4BUX9_METSG	root	TRUE	0.945	1635	0								Methyl-viologen-reducing hydrogenase, delta subunit [PF02662.18]; 4Fe-4S dicluster domain [PF14697.8]; 4Fe-4S dicluster domain [PF12838.9]; 4Fe-4S dicluster domain [PF13237.8]; Pyridine nucleotide-disulphide oxidoreductase [PF07992.16]; 4Fe-4S dicluster domain [PF13187.8]; 4Fe-4S dicluster domain [PF13247.8]; FAD dependent oxidoreductase [PF12831.9]; 4Fe-4S double cluster binding domain [PF13484.…				0	PMX.81_00215	K03388	hdrA2; heterodisulfide reductase subunit A2 [EC:1.8.7.3 1.8.98.4 1.8.98.5 1.8.98.6]	495			PMX.81_00215_Ferredoxin_F_420_H_2_-dependent_CoB-CoM_heterodisulfide_reductase_	NO_SP	0.999991	0	0	0	0	0
PMX.81	PMX.81_00216 NAD(P)H-quinone oxidoreductase subunit I, chloroplastic	7.35894	6.54697	-0.811968	330	C			A0A1V4V5Z6_9EURY	UniRef90_A0A1V4V5Z6 Ketoisovalerate oxidoreductase subunit VorD n=4 Tax=root TaxID=1 RepID=A0A1V4V5Z6_9EURY	root	FALSE	0.951	220	1.266e-63								4Fe-4S dicluster domain [PF12838.9]; 4Fe-4S dicluster domain [PF13237.8]; 4Fe-4S dicluster domain [PF14697.8]; 4Fe-4S dicluster domain [PF13187.8]; 4Fe-4S dicluster domain [PF13534.8]; 4Fe-4S binding domain [PF00037.29]; 4Fe-4S dicluster domain [PF13247.8]; 4Fe-4S dicluster domain [PF13183.8]; 4Fe-4S binding domain [PF12837.9]; 4Fe-4S double cluster binding domain [PF13484.8]				0	PMX.81_00216						PMX.81_00216_NAD_P_H-quinone_oxidoreductase_subunit_I,_chloroplastic	NO_SP	1.00001	0	0	0	0	0
PMX.81	PMX.81_00217 NAD(P)H-quinone oxidoreductase subunit I, chloroplastic	7.36294	7.79563	0.432692	1107	B	K00205	4Fe-4S ferredoxin	A0A1V4V5W8_9EURY	UniRef90_A0A1V4V5W8 Polyferredoxin protein MvhB n=4 Tax=root TaxID=1 RepID=A0A1V4V5W8_9EURY	root	TRUE	0.985	767	5.418e-248								4Fe-4S dicluster domain [PF14697.8]; 4Fe-4S dicluster domain [PF13237.8]; 4Fe-4S dicluster domain [PF12838.9]; 4Fe-4S dicluster domain [PF13187.8]; 4Fe-4S dicluster domain [PF13247.8]; 4Fe-4S dicluster domain [PF13183.8]; 4Fe-4S dicluster domain [PF13534.8]; 4Fe-4S double cluster binding domain [PF13484.8]				0	PMX.81_00217	K00205	fwdF, fmdF; 4Fe-4S ferredoxin	117			PMX.81_00217_NAD_P_H-quinone_oxidoreductase_subunit_I,_chloroplastic	NO_SP	1.00001	0	0	0	0	0
PMX.81	PMX.81_00218 Ion-translocating oxidoreductase complex subunit C	7.78233	8.28012	0.49779	531	B			F4BUY0_METSG	UniRef90_F4BUY0 CoB-CoM heterodisulfide reductase subunit C n=5 Tax=root TaxID=1 RepID=F4BUY0_METSG	root	TRUE	0.964	359	1.257e-110								4Fe-4S dicluster domain [PF13183.8]; 4Fe-4S dicluster domain [PF13534.8]; 4Fe-4S dicluster domain [PF13237.8]; 4Fe-4S dicluster domain [PF13187.8]				0	PMX.81_00218	K03390	hdrC2; heterodisulfide reductase subunit C2 [EC:1.8.7.3 1.8.98.4 1.8.98.5 1.8.98.6]	43			PMX.81_00218_Ion-translocating_oxidoreductase_complex_subunit_C	NO_SP	1.00001	0	0	0	0	0
PMX.81	PMX.81_00219 H(2):CoB-CoM heterodisulfide,ferredoxin reductase subunit B	7.49904	7.42149	-0.0775417	846	B			A0A1V4V761_9EURY	UniRef90_A0A1V4V761 CoB--CoM heterodisulfide reductase subunit B n=5 Tax=root TaxID=1 RepID=A0A1V4V761_9EURY	root	TRUE	0.958	568	6.413e-181								Cysteine-rich domain [PF02754.18]				0	PMX.81_00219	K03389	hdrB2; heterodisulfide reductase subunit B2 [EC:1.8.7.3 1.8.98.4 1.8.98.5 1.8.98.6]	149			PMX.81_00219_H_2__CoB-CoM_heterodisulfide,ferredoxin_reductase_subunit_B	NO_SP	1.00001	0	0	0	0	0
PMX.81	PMX.81_00220 hypothetical protein	0	0	0	510	C			F4BUY2_METSG	UniRef90_F4BUY2 Uncharacterized protein n=5 Tax=root TaxID=1 RepID=F4BUY2_METSG	root	FALSE	0.886	314	5.184e-95												0	PMX.81_00220			30	K07216	1	PMX.81_00220_hypothetical_protein	NO_SP	1.00003	0	0	0	0	0
PMX.81	PMX.81_00221 RNA polymerase-binding protein RbpA	3.83011	2.7436	-1.08651	456	C			F4BUY3_METSG	UniRef90_F4BUY3 Uncharacterized protein n=5 Tax=Methanosarcinales TaxID=94695 RepID=F4BUY3_METSG	Methanosarcinales	FALSE	0.946	302	2.845e-91								Protein of unknown function (DUF1003) [PF06210.13]				0	PMX.81_00221			37			PMX.81_00221_RNA_polymerase-binding_protein_RbpA	NO_SP	0.999993	0	0	0	0	0
PMX.81	PMX.81_00222 hypothetical protein	8.51105	6.73437	-1.77669	117	C			A0A1V4UW33_9EURY	UniRef90_A0A1V4UW33 Uncharacterized protein n=2 Tax=root TaxID=1 RepID=A0A1V4UW33_9EURY	root	FALSE	1	83	2.527e-17												0	PMX.81_00222						PMX.81_00222_hypothetical_protein	NO_SP	0.999997	0	0	0	0	0
PMX.81	PMX.81_00223 hypothetical protein	8.4037	8.37858	-0.0251198	612	B			F4BUY4_METSG	UniRef90_F4BUY4 Transcriptional regulator, CopG family n=5 Tax=root TaxID=1 RepID=F4BUY4_METSG	root	TRUE	0.95	365	3.974e-112												0	PMX.81_00223			59			PMX.81_00223_hypothetical_protein	NO_SP	1.00003	0	0	0	0	0
PMX.81	PMX.81_00224 hypothetical protein	6.53729	5.48593	-1.05136	504	C			F4BUY5_METSG	UniRef90_F4BUY5 Uncharacterized protein n=5 Tax=root TaxID=1 RepID=F4BUY5_METSG	root	FALSE	0.961	326	3.646e-99												0	PMX.81_00224			14	K03671	1	PMX.81_00224_hypothetical_protein	NO_SP	1.00001	0	0	0	0	0
PMX.81	PMX.81_00225 Triosephosphate isomerase	8.90947	8.65386	-0.255614	666	B	K01803	triosephosphate isomerase (TIM) [EC:5.3.1.1]	F4BUY6_METSG	UniRef90_F4BUY6 Triosephosphate isomerase n=4 Tax=root TaxID=1 RepID=F4BUY6_METSG	root	TRUE	0.924	429	6.003e-134								Triosephosphate isomerase [PF00121.20]				0	PMX.81_00225	K01803	TPI, tpiA; triosephosphate isomerase (TIM) [EC:5.3.1.1]	144			PMX.81_00225_Triosephosphate_isomerase	NO_SP	1.00004	0	0	0	0	0
PMX.81	PMX.81_00226 Acylphosphatase	6.54045	4.90047	-1.63998	270	C	K01512	acylphosphatase [EC:3.6.1.7]	A0A1V4VA25_9EURY	UniRef90_A0A1V4VA25 Acylphosphatase n=6 Tax=root TaxID=1 RepID=A0A1V4VA25_9EURY	root	FALSE	0.96	182	7.185e-51								Acylphosphatase [PF00708.20]				0	PMX.81_00226	K01512	acyP; acylphosphatase [EC:3.6.1.7]	38			PMX.81_00226_Acylphosphatase	NO_SP	1.00005	0	0	0	0	0
PMX.81	PMX.81_00227 Ferredoxin	8.13335	6.69422	-1.43912	171	C			A0A1V5AZA5_9EURY	UniRef90_A0A1V5AZA5 NAD(P)H-quinone oxidoreductase subunit I, chloroplastic n=9 Tax=Euryarchaeota TaxID=28890 RepID=A0A1V5AZA5_9EURY	Euryarchaeota	FALSE	0.999	121	3.832e-30								4Fe-4S dicluster domain [PF14697.8]; 4Fe-4S dicluster domain [PF13187.8]; 4Fe-4S dicluster domain [PF12838.9]; 4Fe-4S dicluster domain [PF13237.8]; 4Fe-4S dicluster domain [PF13183.8]; 4Fe-4S dicluster domain [PF13534.8]; 4Fe-4S binding domain [PF00037.29]; 4Fe-4S double cluster binding domain [PF13484.8]				0	PMX.81_00227			31	K23976	1	PMX.81_00227_Ferredoxin	NO_SP	0.999979	0	0	0	0	0
PMX.81	PMX.81_00228 Digeranylgeranylglycerophospholipid reductase	8.65218	8.1116	-0.540575	1176	B	K17830	digeranylgeranylglycerophospholipid reductase [EC:1.3.1.101 1.3.7.11]	F4BUY9_METSG	UniRef90_F4BUY9 Digeranylgeranylglycerophospholipid reductase n=4 Tax=root TaxID=1 RepID=F4BUY9_METSG	root	TRUE	0.932	766	4.086e-247								FAD binding domain [PF01494.21]; Tryptophan halogenase [PF04820.16]; Lycopene cyclase protein [PF05834.14]; FAD dependent oxidoreductase [PF12831.9]; FAD binding domain [PF00890.26]; HI0933-like protein [PF03486.16]; Thi4 family [PF01946.19]; Flavin-binding monooxygenase-like [PF00743.21]; FAD dependent oxidoreductase [PF01266.26]; Pyridine nucleotide-disulphide oxidoreductase [PF07992.16]				0	PMX.81_00228	K17830	GGR; digeranylgeranylglycerophospholipid reductase [EC:1.3.1.101 1.3.7.11]	236			PMX.81_00228_Digeranylgeranylglycerophospholipid_reductase	NO_SP	1.00002	0	0	0	0	0
PMX.81	PMX.81_00229 hypothetical protein	7.70708	7.61617	-0.0909127	549	B			F4BUZ0_METSG	UniRef90_F4BUZ0 Uncharacterized protein n=5 Tax=root TaxID=1 RepID=F4BUZ0_METSG	root	TRUE	0.92	352	4.898e-108												0	PMX.81_00229			48	K25232	1	PMX.81_00229_hypothetical_protein	NO_SP	1.00001	0	0	0	0	0
PMX.81	PMX.81_00230 hypothetical protein	10.0555	9.28117	-0.774347	390	C			F4BUZ1_METSG	UniRef90_F4BUZ1 Uncharacterized protein n=20 Tax=root TaxID=1 RepID=F4BUZ1_METSG	root	FALSE	0.907	239	8.642e-70												0	PMX.81_00230			69			PMX.81_00230_hypothetical_protein	NO_SP	1.00002	0	0	0	0	0
PMX.81	PMX.81_00231 hypothetical protein	8.45583	7.13295	-1.32287	261	C	K04758	ferrous iron transport protein A	F4BUZ2_METSG	UniRef90_F4BUZ2 FeoA domain protein n=5 Tax=root TaxID=1 RepID=F4BUZ2_METSG	root	FALSE	0.983	181	2.194e-50								FeoA domain [PF04023.16]				0	PMX.81_00231	K04758	feoA; ferrous iron transport protein A	22	K03709	2	PMX.81_00231_hypothetical_protein	NO_SP	1.00001	0	0	0	0	0
PMX.81	PMX.81_00232 Imidazole glycerol phosphate synthase subunit HisF	5.59151	3.78474	-1.80677	813	B	K02500	imidazole glycerol-phosphate synthase subunit HisF [EC:4.3.2.10]	F4BUZ3_METSG	UniRef90_F4BUZ3 Imidazole glycerol phosphate synthase subunit HisF n=5 Tax=root TaxID=1 RepID=F4BUZ3_METSG	root	TRUE	0.962	548	2.676e-174								Histidine biosynthesis protein [PF00977.23]				0	PMX.81_00232	K02500	hisF; imidazole glycerol-phosphate synthase subunit HisF [EC:4.3.2.10]	183			PMX.81_00232_Imidazole_glycerol_phosphate_synthase_subunit_HisF	NO_SP	1.00003	0	0	0	0	0
PMX.81	PMX.81_00233 GMP synthase [glutamine-hydrolyzing] subunit A	4.80033	5.35795	0.557612	606	B	K02501	imidazole glycerol-phosphate synthase subunit HisH [EC:4.3.2.10]	F4BUZ4_METSG	UniRef90_F4BUZ4 Imidazole glycerol phosphate synthase subunit HisH n=4 Tax=root TaxID=1 RepID=F4BUZ4_METSG	root	TRUE	0.988	421	1.277e-131	MER0243611	C26	MER0243611 - imidazole glycerol phosphate synthase subunit HisH (Methanosaeta concilii) [C26.965]#C26#{peptidase unit: 1-201}~source YP_004385382~	TRUE	0.988	421	7.907e-134	Glutamine amidotransferase class-I [PF00117.30]; SNO glutamine amidotransferase family [PF01174.21]				0	PMX.81_00233	K02501	hisH; imidazole glycerol-phosphate synthase subunit HisH [EC:4.3.2.10]	116			PMX.81_00233_GMP_synthase__glutamine-hydrolyzing__subunit_A	NO_SP	1	0	0	0	0	0
PMX.81	PMX.81_00234 Glutamate dehydrogenase	7.40475	6.80764	-0.597112	1248	B			F4BUZ5_METSG	UniRef90_F4BUZ5 Glutamate dehydrogenase n=6 Tax=root TaxID=1 RepID=F4BUZ5_METSG	root	TRUE	0.966	846	1.53e-274								Glutamate/Leucine/Phenylalanine/Valine dehydrogenase [PF00208.23]; Glu/Leu/Phe/Val dehydrogenase, dimerisation domain [PF02812.20]				0	PMX.81_00234	K00261	GLUD1_2, gdhA; glutamate dehydrogenase (NAD(P)+) [EC:1.4.1.3]	284			PMX.81_00234_Glutamate_dehydrogenase	NO_SP	1.00003	0	0	0	0	0
PMX.81	PMX.81_00235 hypothetical protein	5.1135	0	-5.1135	147	C			A0A7L4Q624_9EURY	UniRef90_A0A7L4Q624 Uncharacterized protein n=4 Tax=root TaxID=1 RepID=A0A7L4Q624_9EURY	root	FALSE	0.942	97	3.391e-22												0	PMX.81_00235			6			PMX.81_00235_hypothetical_protein	NO_SP	0.999984	0	0	0	0	0
PMX.81	PMX.81_00236 Sulfhydrogenase 2 subunit gamma	5.8649	7.61988	1.75497	729	B			A0A1V4VE55_9EURY	UniRef90_A0A1V4VE55 Sulfhydrogenase 2 subunit gamma n=5 Tax=root TaxID=1 RepID=A0A1V4VE55_9EURY	root	TRUE	0.97	497	6.177e-157								Oxidoreductase NAD-binding domain [PF00175.23]; Oxidoreductase FAD-binding domain [PF00970.26]; FAD-binding domain [PF08022.14]				0	PMX.81_00236	K21832	gbcB; glycine betaine catabolism B	104			PMX.81_00236_Sulfhydrogenase_2_subunit_gamma	NO_SP	1.00002	0	0	0	0	0
PMX.81	PMX.81_00237 hypothetical protein	6.44526	6.31255	-0.132709	891	B			F4BUZ7_METSG	UniRef90_F4BUZ7 Prephenate dehydrogenase n=6 Tax=root TaxID=1 RepID=F4BUZ7_METSG	root	TRUE	0.944	589	9.877e-188								Prephenate dehydrogenase [PF02153.19]; NAD binding domain of 6-phosphogluconate dehydrogenase [PF03446.17]				0	PMX.81_00237	K04517	tyrA2; prephenate dehydrogenase [EC:1.3.1.12]	142			PMX.81_00237_hypothetical_protein	NO_SP	1	0	0	0	0	0
PMX.81	PMX.81_00238 Shikimate dehydrogenase (NADP(+))	5.31566	5.68338	0.367719	855	B	K00014	shikimate dehydrogenase [EC:1.1.1.25]	F4BUZ8_METSG	UniRef90_F4BUZ8 Shikimate dehydrogenase (NADP(+)) n=5 Tax=root TaxID=1 RepID=F4BUZ8_METSG	root	TRUE	0.933	557	3.669e-177								Shikimate dehydrogenase substrate binding domain [PF08501.13]; Shikimate / quinate 5-dehydrogenase [PF01488.22]; Shikimate 5'-dehydrogenase C-terminal domain [PF18317.3]				0	PMX.81_00238	K00014	aroE; shikimate dehydrogenase [EC:1.1.1.25]	146			PMX.81_00238_Shikimate_dehydrogenase__NADP____	NO_SP	1.00002	0	0	0	0	0
PMX.81	PMX.81_00239 hypothetical protein	6.57414	4.92606	-1.64808	1215	B			A0A0W8FBV4_9ZZZZ	UniRef90_A0A0W8FBV4 Uncharacterized protein n=5 Tax=root TaxID=1 RepID=A0A0W8FBV4_9ZZZZ	root	TRUE	0.905	765	1.403e-246								Integral membrane protein DUF92 [PF01940.18]				0	PMX.81_00239			187			PMX.81_00239_hypothetical_protein	NO_SP	0.999978	0	0	0	0	0
PMX.81	PMX.81_00240 Tritrans,polycis-undecaprenyl-diphosphate synthase (GGDP specific)	6.23931	6.63432	0.395003	612	B			F4BV00_METSG	UniRef90_F4BV00 Di-trans,poly-cis-decaprenylcistransferase n=5 Tax=root TaxID=1 RepID=F4BV00_METSG	root	TRUE	0.944	404	1.092e-125								Putative undecaprenyl diphosphate synthase [PF01255.21]				0	PMX.81_00240	K00806	uppS; undecaprenyl diphosphate synthase [EC:2.5.1.31]	129			PMX.81_00240_Tritrans,polycis-undecaprenyl-diphosphate_synthase__GGDP_specific_	NO_SP	1.00001	0	0	0	0	0
PMX.81	PMX.81_00241 putative RNA 2'-phosphotransferase	7.85379	7.37334	-0.480444	645	B	K07559	putative RNA 2'-phosphotransferase [EC:2.7.1.-]	F4BV01_METSG	UniRef90_F4BV01 Probable RNA 2'-phosphotransferase n=5 Tax=root TaxID=1 RepID=F4BV01_METSG	root	TRUE	0.981	445	1.431e-139								RNA 2'-phosphotransferase, Tpt1 / KptA family [PF01885.18]		sp|Q8R5N7|KPTA_FUSNN Probable RNA 2'-phosphotransferase; Xh	Xh	0	PMX.81_00241	K07559	kptA; putative RNA 2'-phosphotransferase [EC:2.7.1.-]	123			PMX.81_00241_putative_RNA_2_-phosphotransferase	NO_SP	1	0	0	0	0	0
PMX.81	PMX.81_00242 30S ribosomal protein S24e	8.41987	7.49944	-0.920439	231	C			A0A1V4VDU1_9EURY	UniRef90_A0A1V4VDU1 Uncharacterized protein n=3 Tax=root TaxID=1 RepID=A0A1V4VDU1_9EURY	root	FALSE	0.913	147	4.665e-39												0	PMX.81_00242						PMX.81_00242_30S_ribosomal_protein_S24e	NO_SP	1	0	0	0	0	0
PMX.81	PMX.81_00243 GTP cyclohydrolase MptA	7.04578	7.36658	0.320801	945	B	K17488	GTP cyclohydrolase IV [EC:3.5.4.39]	F4BV02_METSG	UniRef90_F4BV02 GTP cyclohydrolase MptA n=5 Tax=root TaxID=1 RepID=F4BV02_METSG	root	TRUE	0.933	616	1.13e-196								Type I GTP cyclohydrolase folE2 [PF02649.16]				0	PMX.81_00243	K17488	mptA; GTP cyclohydrolase IV [EC:3.5.4.39]	214			PMX.81_00243_GTP_cyclohydrolase_MptA	NO_SP	1.00001	0	0	0	0	0
PMX.81	PMX.81_00244 hypothetical protein	7.00793	5.82493	-1.183	762	B			F4BV03_METSG	UniRef90_F4BV03 Uncharacterized protein n=6 Tax=root TaxID=1 RepID=F4BV03_METSG	root	TRUE	0.94	501	3.236e-158												0	PMX.81_00244			54	K06942	1	PMX.81_00244_hypothetical_protein	NO_SP	1.00003	0	0	0	0	0
PMX.81	PMX.81_00245 hypothetical protein	8.16983	9.46962	1.29979	1761	B			F4BV04_METSG	UniRef90_F4BV04 Uncharacterized protein n=5 Tax=root TaxID=1 RepID=F4BV04_METSG	root	TRUE	0.975	1205	0												0	PMX.81_00245			161	K18491		PMX.81_00245_hypothetical_protein	SP	0.319807	0.679393	0.000289	0.000175	0.000179	0.000157	CS pos: 25-26. Pr: 0.5971
PMX.81	PMX.81_00246 hypothetical protein	4.66604	5.46924	0.803194	420	C	K07496	putative transposase	A0A7L4PK05_9EURY	UniRef90_A0A7L4PK05 IS200/IS605 family element transposase accessory protein TnpB n=1 Tax=Methanosarcinales archaeon TaxID=2250255 RepID=A0A7L4PK05_9EURY	Methanosarcinales archaeon	FALSE	0.91	253	1.61e-74								Helix-turn-helix domain [PF12323.10]				0	PMX.81_00246	K07496	K07496; putative transposase	15			PMX.81_00246_hypothetical_protein	NO_SP	1.00002	0	0	0	0	0
PMX.81	PMX.81_00247 hypothetical protein	3.1626	5.23234	2.06974	213	C	K07491	putative transposase	F4BV06_METSG	UniRef90_F4BV06 Conserved domain protein n=1 Tax=Methanothrix soehngenii (strain ATCC 5969 / DSM 3671 / JCM 10134 / NBRC 103675 / OCM 69 / GP-6) TaxID=990316 RepID=F4BV06_METSG	Methanothrix soehngenii (strain ATCC 5969 / DSM 3671 / JCM 10134 / NBRC 103675 / OCM 69 / GP-6)	FALSE	1	152	1.06e-40								Transposase IS200 like [PF01797.18]		sp|P59696|T200_SALTY Transposase for insertion sequence element IS200; Xr	Xr	0	PMX.81_00247	K07491	rayT; REP-associated tyrosine transposase	33			PMX.81_00247_hypothetical_protein	NO_SP	1.00002	0	0	0	0	0
PMX.81	PMX.81_00248 tRNA-Phe(gaa)	0	0	0	73
PMX.81	PMX.81_00249 tRNA-Val(gac)	3.51477	6.43397	2.91921	76
PMX.81	PMX.81_00250 Carbamoyl-phosphate synthase large chain	7.97258	7.74879	-0.22379	3243	B	K01955	carbamoyl-phosphate synthase large subunit [EC:6.3.5.5]	F4BZ75_METSG	UniRef90_F4BZ75 Carbamoyl-phosphate synthase large chain n=5 Tax=root TaxID=1 RepID=F4BZ75_METSG	root	TRUE	0.94	2129	0								Carbamoyl-phosphate synthase L chain, ATP binding domain [PF02786.19]; Carbamoyl-phosphate synthetase large chain, oligomerisation domain [PF02787.21]; MGS-like domain [PF02142.24]; ATP-grasp domain [PF02655.16]; ATP-grasp domain [PF02222.24]; RimK-like ATP-grasp domain [PF08443.13]; D-ala D-ala ligase C-terminus [PF07478.15]; Phosphoribosylglycinamide synthetase, ATP-grasp (A) domain [PF01071.21…				0	PMX.81_00250	K01955	carB, CPA2; carbamoyl-phosphate synthase large subunit [EC:6.3.5.5]	799			PMX.81_00250_Carbamoyl-phosphate_synthase_large_chain	NO_SP	1.00001	0	0	0	0	0
PMX.81	PMX.81_00251 Carbamoyl-phosphate synthase small chain	7.83601	7.42113	-0.414883	1188	B			A0A1V4VEF3_9EURY	UniRef90_A0A1V4VEF3 Carbamoyl-phosphate synthase small chain n=5 Tax=root TaxID=1 RepID=A0A1V4VEF3_9EURY	root	TRUE	0.982	820	6.445e-266	MER0440767	C26	MER0440767 - family C26 unassigned peptidases (Methanohalobium evestigatum) [C26.UPW]#C26#{peptidase unit: 5-358}~source YP_003727094~	TRUE	0.592	407	3.734e-125	Carbamoyl-phosphate synthase small chain, CPSase domain [PF00988.24]; Glutamine amidotransferase class-I [PF00117.30]; Peptidase C26 [PF07722.15]				0	PMX.81_00251	K01956	carA, CPA1; carbamoyl-phosphate synthase small subunit [EC:6.3.5.5]	191			PMX.81_00251_Carbamoyl-phosphate_synthase_small_chain	NO_SP	1.00001	0	0	0	0	0
PMX.81	PMX.81_00252 hypothetical protein	7.67178	8.51901	0.847231	345	C			F4BZ77_METSG	UniRef90_F4BZ77 Uncharacterized protein n=5 Tax=root TaxID=1 RepID=F4BZ77_METSG	root	FALSE	0.952	230	4.366e-67								Protein of unknown function (DUF3467) [PF11950.10]				0	PMX.81_00252			56			PMX.81_00252_hypothetical_protein	NO_SP	1.00001	0	0	0	0	0
PMX.81	PMX.81_00253 Photosystem I assembly protein Ycf3	7.28204	8.27474	0.992701	432	C			F4BZ78_METSG	UniRef90_F4BZ78 TPR-repeat protein n=5 Tax=root TaxID=1 RepID=F4BZ78_METSG	root	FALSE	0.93	281	4.911e-84								Tetratricopeptide repeat [PF13429.8]; Tetratricopeptide repeat [PF00515.30]; Tetratricopeptide repeat [PF13371.8]; Tetratricopeptide repeat [PF13432.8]; Tetratricopeptide repeat [PF13428.8]; Tetratricopeptide repeat [PF14559.8]; TPR repeat [PF13414.8]; Tetratricopeptide repeat [PF07719.19]; Tetratricopeptide repeat-like domain [PF09976.11]; Coatomer epsilon subunit [PF04733.16]; Tetratricopeptide…				0	PMX.81_00253			9	K09667	1	PMX.81_00253_Photosystem_I_assembly_protein_Ycf3	NO_SP	0.999997	0	0	0	0	0
PMX.81	PMX.81_00254 Chaperone NapD	7.40094	8.41949	1.01855	234	C			F4BZ79_METSG	UniRef90_F4BZ79 Transcriptional regulatory protein, AsnC family n=6 Tax=root TaxID=1 RepID=F4BZ79_METSG	root	FALSE	0.968	159	3.685e-43								Lrp/AsnC ligand binding domain [PF01037.23]				0	PMX.81_00254			35			PMX.81_00254_Chaperone_NapD	NO_SP	1.00002	0	0	0	0	0
PMX.81	PMX.81_00255 Multidrug resistance protein MdtG	5.46051	5.23684	-0.223671	1209	B			F4BZ80_METSG	UniRef90_F4BZ80 Transporter, major facilitator family n=5 Tax=root TaxID=1 RepID=F4BZ80_METSG	root	TRUE	0.918	773	1.25e-249								Major Facilitator Superfamily [PF07690.18]; Transmembrane secretion effector [PF05977.15]; MFS_1 like family [PF12832.9]; Sugar (and other) transporter [PF00083.26]; MFS/sugar transport protein [PF13347.8]				0	PMX.81_00255			25	K08153	23	PMX.81_00255_Multidrug_resistance_protein_MdtG	NO_SP	0.999977	0	0	0	0	0
PMX.81	PMX.81_00256 hypothetical protein	6.89481	4.49088	-2.40393	393	C			F4BZ81_METSG	UniRef90_F4BZ81 Uncharacterized protein n=5 Tax=root TaxID=1 RepID=F4BZ81_METSG	root	FALSE	0.966	242	7.246e-71												0	PMX.81_00256			16	K05896	2	PMX.81_00256_hypothetical_protein	SP	0.000158	0.999337	0.000134	0.000147	0.000117	0.000115	CS pos: 20-21. Pr: 0.9834
PMX.81	PMX.81_00257 hypothetical protein	9.16792	11.3102	2.14231	8232	B			F4BZ82_METSG	UniRef90_F4BZ82 Cna B domain protein n=5 Tax=Methanothrix TaxID=2222 RepID=F4BZ82_METSG	Methanothrix	TRUE	0.853	5379	0	MER0024737	S08A	MER0024737 - subfamily S8A unassigned peptidases (Trichodesmium erythraeum) [S08.UPA]#S08A#{peptidase unit: 399-897}~source ZP_00074711~	FALSE	0.379	74	4.951e-11	SdrD B-like domain [PF17210.5]				0	PMX.81_00257	K20276	bapA; large repetitive protein	30			PMX.81_00257_hypothetical_protein	SP	0.323742	0.675674	0.00023	0.000133	0.00011	0.000108	CS pos: 47-48. Pr: 0.6745
PMX.81	PMX.81_00258 5,6,7,8-tetrahydromethanopterin hydro-lyase	7.04913	8.92409	1.87496	531	C	K10713	5,6,7,8-tetrahydromethanopterin hydro-lyase [EC:4.2.1.147]	F4BZ83_METSG	UniRef90_F4BZ83 Formaldehyde-activating enzyme n=5 Tax=root TaxID=1 RepID=F4BZ83_METSG	root	FALSE	0.935	331	6.745e-101								Formaldehyde-activating enzyme (Fae) [PF08714.13]				0	PMX.81_00258	K10713	fae; 5,6,7,8-tetrahydromethanopterin hydro-lyase [EC:4.2.1.147]	110			PMX.81_00258_5,6,7,8-tetrahydromethanopterin_hydro-lyase	NO_SP	1.00002	0	0	0	0	0
PMX.81	PMX.81_00259 GMP synthase [glutamine-hydrolyzing] subunit A	6.87987	6.75033	-0.12954	546	B	K01951	GMP synthase (glutamine-hydrolysing) [EC:6.3.5.2]	F4BZ84_METSG	UniRef90_F4BZ84 GMP synthase [glutamine-hydrolyzing] subunit A n=4 Tax=root TaxID=1 RepID=F4BZ84_METSG	root	TRUE	0.991	381	4.639e-118	MER0243703	C26	MER0243703 - GMP synthase ({Pyrococcus furiosus}) (Methanosaeta concilii) [C26.A31]#C26#{peptidase unit: 1-188}~source YP_004383601~	TRUE	0.991	381	2.873e-120	Glutamine amidotransferase class-I [PF00117.30]; Peptidase C26 [PF07722.15]				0	PMX.81_00259	K01951	guaA, GMPS; GMP synthase (glutamine-hydrolysing) [EC:6.3.5.2]	122			PMX.81_00259_GMP_synthase__glutamine-hydrolyzing__subunit_A	NO_SP	1.00002	0	0	0	0	0
PMX.81	PMX.81_00260 hypothetical protein	7.88238	6.83234	-1.05004	621	B	K06940	uncharacterized protein	F4BZ85_METSG	UniRef90_F4BZ85 Uncharacterized protein family (UPF0153) n=3 Tax=root TaxID=1 RepID=F4BZ85_METSG	root	TRUE	1	443	6.487e-139								Putative zinc- or iron-chelating domain [PF03692.17]				0	PMX.81_00260	K06940	K06940; uncharacterized protein	79			PMX.81_00260_hypothetical_protein	NO_SP	0.999999	0	0	0	0	0
PMX.81	PMX.81_00261 Chaperone protein DnaJ	11.3665	11.6886	0.322074	1164	B	K03686	molecular chaperone DnaJ	F4BZ86_METSG	UniRef90_F4BZ86 Chaperone protein DnaJ n=3 Tax=Methanothrix TaxID=2222 RepID=F4BZ86_METSG	Methanothrix	TRUE	0.945	770	1.06e-248								DnaJ C terminal domain [PF01556.20]; DnaJ central domain [PF00684.21]; DnaJ domain [PF00226.33]		sp|A3PNM0|DNAJ_RHOS1 Chaperone protein DnaJ; XhXr	Xr;Xh	0	PMX.81_00261	K03686	dnaJ; molecular chaperone DnaJ	220			PMX.81_00261_Chaperone_protein_DnaJ	NO_SP	1.00001	0	0	0	0	0
PMX.81	PMX.81_00262 Chaperone protein DnaK	10.995	9.82486	-1.17013	1869	B	K04043	molecular chaperone DnaK	F4BZ87_METSG	UniRef90_F4BZ87 Chaperone protein DnaK n=9 Tax=root TaxID=1 RepID=F4BZ87_METSG	root	TRUE	0.912	1187	0								Hsp70 protein [PF00012.22]; MreB/Mbl protein [PF06723.15]				0	PMX.81_00262	K04043	dnaK, HSPA9; molecular chaperone DnaK	425			PMX.81_00262_Chaperone_protein_DnaK	NO_SP	1.00002	0	0	0	0	0
PMX.81	PMX.81_00263 Protein GrpE	9.71115	8.34573	-1.36542	522	C	K03687	molecular chaperone GrpE	F4BZ88_METSG	UniRef90_F4BZ88 Protein GrpE n=4 Tax=root TaxID=1 RepID=F4BZ88_METSG	root	FALSE	0.908	330	1.508e-100								GrpE [PF01025.21]				0	PMX.81_00263	K03687	GRPE; molecular chaperone GrpE	40			PMX.81_00263_Protein_GrpE	NO_SP	1.00002	0	0	0	0	0
PMX.81	PMX.81_00264 Thermosome subunit	10.3133	9.03912	-1.27419	1641	B	K22447	archaeal chaperonin	F4BZ89_METSG	UniRef90_F4BZ89 Thermosome beta subunit n=4 Tax=root TaxID=1 RepID=F4BZ89_METSG	root	TRUE	0.918	1050	0								TCP-1/cpn60 chaperonin family [PF00118.26]		sp|B2UKV8|CH60_AKKM8 60 kDa chaperonin; Xh	Xh	0	PMX.81_00264	K22447	cct, ths; archaeal chaperonin	348			PMX.81_00264_Thermosome_subunit	NO_SP	1.00003	0	0	0	0	0
PMX.81	PMX.81_00265 Trehalose/maltose import ATP-binding protein MalK	8.16394	8.74504	0.581106	747	B	K02036	phosphate transport system ATP-binding protein [EC:7.3.2.1]	F4BZ90_METSG	UniRef90_F4BZ90 Phosphate import ATP-binding protein PstB n=6 Tax=root TaxID=1 RepID=F4BZ90_METSG	root	TRUE	0.966	507	3.094e-160								ABC transporter [PF00005.29]		sp|P03273|PKG1_ADE07 Packaging protein 1; XhXrXs	Xr;Xh;Xs	0	PMX.81_00265	K02036	pstB; phosphate transport system ATP-binding protein [EC:7.3.2.1]	188			PMX.81_00265_Trehalose_maltose_import_ATP-binding_protein_MalK	NO_SP	1	0	0	0	0	0
PMX.81	PMX.81_00266 hypothetical protein	7.89629	8.90988	1.01359	654	B	K02039	phosphate transport system protein	F4BZ91_METSG	UniRef90_F4BZ91 Phosphate-specific transport system accessory protein PhoU n=5 Tax=root TaxID=1 RepID=F4BZ91_METSG	root	TRUE	0.921	420	7.023e-131								PhoU domain [PF01895.21]				0	PMX.81_00266	K02039	phoU; phosphate transport system protein	79			PMX.81_00266_hypothetical_protein	NO_SP	1.00003	0	0	0	0	0
PMX.81	PMX.81_00267 hypothetical protein	8.74007	10.0507	1.31063	1005	B			F4BZ92_METSG	UniRef90_F4BZ92 Phosphate regulatory protein-like protein n=4 Tax=root TaxID=1 RepID=F4BZ92_METSG	root	TRUE	0.926	649	6.691e-208								PhoU domain [PF01895.21]				0	PMX.81_00267			142			PMX.81_00267_hypothetical_protein	NO_SP	1.00002	0	0	0	0	0
PMX.81	PMX.81_00268 Methylated-DNA--protein-cysteine methyltransferase	6.71945	7.37281	0.653362	456	C			F4BZ93_METSG	UniRef90_F4BZ93 Methylated-DNA--[protein]-cysteine S-methyltransferase n=4 Tax=root TaxID=1 RepID=F4BZ93_METSG	root	FALSE	0.965	309	1.329e-93								6-O-methylguanine DNA methyltransferase, DNA binding domain [PF01035.22]				0	PMX.81_00268	K00567	ogt, MGMT; methylated-DNA-[protein]-cysteine S-methyltransferase [EC:2.1.1.63]	22	K10778	4	PMX.81_00268_Methylated-DNA--protein-cysteine_methyltransferase	NO_SP	1.00001	0	0	0	0	0
PMX.81	PMX.81_00269 Phosphodiesterase	7.95343	6.33102	-1.62241	531	B			F4BZ94_METSG	UniRef90_F4BZ94 Phosphoesterase n=5 Tax=root TaxID=1 RepID=F4BZ94_METSG	root	TRUE	0.97	362	1.893e-111								Calcineurin-like phosphoesterase superfamily domain [PF12850.9]				0	PMX.81_00269	K07095	K07095; uncharacterized protein	74			PMX.81_00269_Phosphodiesterase	NO_SP	1.00001	0	0	0	0	0
PMX.81	PMX.81_00270 tRNA-Asp(gtc)	3.0539	0	-3.0539	75
PMX.81	PMX.81_00271 hypothetical protein	5.52339	7.25033	1.72695	219	C			F4BZ95_METSG	UniRef90_F4BZ95 Uncharacterized protein n=4 Tax=root TaxID=1 RepID=F4BZ95_METSG	root	FALSE	0.951	146	9.869e-39												0	PMX.81_00271			5	K11900	1	PMX.81_00271_hypothetical_protein	NO_SP	0.99998	0	0	0	0	0
PMX.81	PMX.81_00272 hypothetical protein	4.98901	7.22568	2.23667	498	C			F4BZ96_METSG	UniRef90_F4BZ96 Uncharacterized protein n=3 Tax=root TaxID=1 RepID=F4BZ96_METSG	root	FALSE	0.957	334	4.387e-102												0	PMX.81_00272			61	K04763	1	PMX.81_00272_hypothetical_protein	SP	0.000337	0.998833	0.000243	0.000225	0.000186	0.000173	CS pos: 25-26. Pr: 0.8927
PMX.81	PMX.81_00273 Alkyl hydroperoxide reductase AhpD	6.66685	6.44062	-0.226235	411	C	K01607	4-carboxymuconolactone decarboxylase [EC:4.1.1.44]	F4C0S3_METSG	UniRef90_F4C0S3 Alkylhydroperoxidase like protein, AhpD family n=5 Tax=root TaxID=1 RepID=F4C0S3_METSG	root	FALSE	0.915	262	9.779e-78								Carboxymuconolactone decarboxylase family [PF02627.22]				0	PMX.81_00273			38	K01607	9	PMX.81_00273_Alkyl_hydroperoxide_reductase_AhpD	NO_SP	1.00003	0	0	0	0	0
PMX.81	PMX.81_00274 hypothetical protein	6.30291	6.52995	0.227043	900	B	K02190	sirohydrochlorin cobaltochelatase [EC:4.99.1.3]	F4C0S2_METSG	UniRef90_F4C0S2 Cobalt chelatase n=5 Tax=root TaxID=1 RepID=F4C0S2_METSG	root	TRUE	0.949	598	8.079e-191								Cobalt chelatase (CbiK) [PF06180.13]				0	PMX.81_00274	K02190	cbiK; sirohydrochlorin cobaltochelatase [EC:4.99.1.3]	106	K05936	4	PMX.81_00274_hypothetical_protein	NO_SP	1.00003	0	0	0	0	0
PMX.81	PMX.81_00275 hypothetical protein	7.80843	8.2242	0.415774	369	C			F4C0S1_METSG	UniRef90_F4C0S1 Uncharacterized protein n=5 Tax=root TaxID=1 RepID=F4C0S1_METSG	root	FALSE	0.954	247	1.112e-72												0	PMX.81_00275			4	K03640	1	PMX.81_00275_hypothetical_protein	NO_SP	1.00001	0	0	0	0	0
PMX.81	PMX.81_00276 hypothetical protein	7.31971	8.32438	1.00467	771	B	K01174	micrococcal nuclease [EC:3.1.31.1]	A0A0W8FA08_9ZZZZ	UniRef90_A0A0W8FA08 TNase-like domain-containing protein n=6 Tax=root TaxID=1 RepID=A0A0W8FA08_9ZZZZ	root	TRUE	0.925	497	6.36e-157												0	PMX.81_00276						PMX.81_00276_hypothetical_protein	SP	0.000446	0.832122	0.166875	0.000221	0.000175	0.000161	CS pos: 30-31. Pr: 0.7932
PMX.81	PMX.81_00277 Zinc metalloprotease TldD	8.6037	9.85489	1.25119	1320	B	K03568	TldD protein	F4C0R9_METSG	UniRef90_F4C0R9 TldD/PmbA family protein n=5 Tax=root TaxID=1 RepID=F4C0R9_METSG	root	TRUE	0.931	858	3.679e-278	MER0243725	M103	MER0243725 - TldD peptidase ({Escherichia coli}) (Methanosaeta concilii) [M103.001]#M103#{peptidase unit: 4-428}~source YP_004385075~	TRUE	0.932	831	3.337e-271	PmbA/TldA metallopeptidase C-terminal domain [PF19289.1]; PmbA/TldA metallopeptidase central domain [PF19290.1]; PmbA/TldA metallopeptidase domain 1 [PF01523.18]				0	PMX.81_00277	K03568	tldD; TldD protein	261			PMX.81_00277_Zinc_metalloprotease_TldD	NO_SP	1	0	0	0	0	0
PMX.81	PMX.81_00278 Archaeal Lon protease	10.5348	11.4765	0.94166	1905	B	K04076	ATP-dependent Lon protease [EC:3.4.21.53]	F4C0R8_METSG	UniRef90_F4C0R8 Archaeal Lon protease n=17 Tax=root TaxID=1 RepID=F4C0R8_METSG	root	TRUE	0.922	1225	0	MER0243724	S16	MER0243724 - PF0467 ({Pyrococcus furiosus}) (Methanosaeta concilii) [S16.A11]#S16#{peptidase unit: 388-635}~source YP_004385074~	TRUE	0.907	472	2.014e-143	Lon protease (S16) C-terminal proteolytic domain [PF05362.15]; AAA domain [PF13654.8]; Magnesium chelatase, subunit ChlI [PF01078.23]; Sigma-54 interaction domain [PF00158.28]; MoxR domain in the MoxR-vWA-beta-propeller ternary systems [PF20030.1]				0	PMX.81_00278	K04076	lonB; ATP-dependent Lon protease [EC:3.4.21.53]	465			PMX.81_00278_Archaeal_Lon_protease	NO_SP	1.00004	0	0	0	0	0
PMX.81	PMX.81_00279 VCP-like ATPase	9.36994	10.3524	0.982418	2298	B	K13525	transitional endoplasmic reticulum ATPase	F4C0R7_METSG	UniRef90_F4C0R7 AAA family ATPase, CDC48 subfamily n=6 Tax=Methanosarcinales TaxID=94695 RepID=F4C0R7_METSG	Methanosarcinales	TRUE	0.936	1424	0	MER0278187	M41	MER0278187 - family M41 non-peptidase homologues (Glossina morsitans) [M41.UNW]#M41#{peptidase unit: 240-464}~source TMP013082-PA~	FALSE	0.509	114	5.195e-24	ATPase family associated with various cellular activities (AAA) [PF00004.31]; Cell division protein 48 (CDC48), N-terminal domain [PF02359.20]; Cell division protein 48 (CDC48), domain 2 [PF02933.19]; Holliday junction DNA helicase RuvB P-loop domain [PF05496.14]; AAA+ lid domain [PF17862.3]; AAA domain (dynein-related subfamily) [PF07728.16]; TIP49 P-loop domain [PF06068.15]; Bacterial dnaA prot…		sp|P49541|YCF46_TRICV Uncharacterized AAA domain-containing protein ycf46; Xh	Xh	0	PMX.81_00279	K13525	VCP, CDC48; transitional endoplasmic reticulum ATPase	443			PMX.81_00279_VCP-like_ATPase	NO_SP	1.00002	0	0	0	0	0
PMX.81	PMX.81_00280 hypothetical protein	8.20253	9.83312	1.63059	642	B	K07721	ArsR family transcriptional regulator	F4C0R6_METSG	UniRef90_F4C0R6 HTH arsR-type domain-containing protein n=5 Tax=root TaxID=1 RepID=F4C0R6_METSG	root	TRUE	0.919	406	4.959e-126								Bacterial regulatory protein, arsR family [PF01022.22]; Helix-turn-helix domain [PF12840.9]				0	PMX.81_00280	K07721	K07721; ArsR family transcriptional regulator	69			PMX.81_00280_hypothetical_protein	NO_SP	0.99999	0	0	0	0	0
PMX.81	PMX.81_00281 hypothetical protein	6.20445	2.46217	-3.74228	288	C			A0A7L4Q7Y3_9EURY	UniRef90_A0A7L4Q7Y3 Uncharacterized protein n=3 Tax=root TaxID=1 RepID=A0A7L4Q7Y3_9EURY	root	FALSE	0.94	190	2.374e-53												0	PMX.81_00281			4	K00995	1	PMX.81_00281_hypothetical_protein	NO_SP	0.999973	0	0	0	0	0
PMX.81	PMX.81_00282 Putative competence-damage inducible protein	8.37383	8.87068	0.496843	1155	B	K03750	molybdopterin molybdotransferase [EC:2.10.1.1]	F4C0R5_METSG	UniRef90_F4C0R5 Molybdenum cofactor synthesis domain protein n=4 Tax=root TaxID=1 RepID=F4C0R5_METSG	root	TRUE	0.947	765	4.041e-247								MoeA N-terminal region (domain I and II) [PF03453.19]; Probable molybdopterin binding domain [PF00994.26]; MoeA C-terminal region (domain IV) [PF03454.17]				0	PMX.81_00282	K03750	moeA; molybdopterin molybdotransferase [EC:2.10.1.1]	192			PMX.81_00282_Putative_competence-damage_inducible_protein	NO_SP	0.999997	0	0	0	0	0
PMX.81	PMX.81_00283 Phosphoenolpyruvate synthase	9.54524	9.35185	-0.193383	2283	B	K01007	pyruvate, water dikinase [EC:2.7.9.2]	F4C0R4_METSG	UniRef90_F4C0R4 Phosphoenolpyruvate synthase n=5 Tax=root TaxID=1 RepID=F4C0R4_METSG	root	TRUE	0.936	1493	0								Pyruvate phosphate dikinase, AMP/ATP-binding domain [PF01326.21]; PEP-utilising enzyme, PEP-binding domain [PF02896.20]; PEP-utilising enzyme, mobile domain [PF00391.25]; HpcH/HpaI aldolase/citrate lyase family [PF03328.16]				0	PMX.81_00283	K01007	pps, ppsA; pyruvate, water dikinase [EC:2.7.9.2]	510			PMX.81_00283_Phosphoenolpyruvate_synthase	NO_SP	1.00001	0	0	0	0	0
PMX.81	PMX.81_00284 L-aspartate/L-glutamate decarboxylase	9.0425	8.42251	-0.619985	1203	B	K18933	tyrosine decarboxylase / aspartate 1-decarboxylase [EC:4.1.1.25 4.1.1.11]	F4C0R3_METSG	UniRef90_F4C0R3 Probable L-tyrosine/L-aspartate decarboxylase n=4 Tax=root TaxID=1 RepID=F4C0R3_METSG	root	TRUE	0.951	801	4.129e-259								Pyridoxal-dependent decarboxylase conserved domain [PF00282.21]; Aminotransferase class-V [PF00266.21]; Beta-eliminating lyase [PF01212.23]				0	PMX.81_00284	K18933	mfnA, adc; tyrosine decarboxylase / aspartate 1-decarboxylase [EC:4.1.1.25 4.1.1.11]	227			PMX.81_00284_L-aspartate_L-glutamate_decarboxylase	NO_SP	1.00001	0	0	0	0	0
PMX.81	PMX.81_00285 hypothetical protein	8.65897	6.89592	-1.76305	198	C			F4C0R2_METSG	UniRef90_F4C0R2 Preprotein translocase subunit SecG n=5 Tax=root TaxID=1 RepID=F4C0R2_METSG	root	FALSE	1	136	2.609e-35								Sec61beta family [PF03911.18]				0	PMX.81_00285			19			PMX.81_00285_hypothetical_protein	NO_SP	0.999995	0	0	0	0	0
PMX.81	PMX.81_00286 hypothetical protein	6.97583	6.77142	-0.204416	1986	B			A0A1V4VES3_9EURY	UniRef90_A0A1V4VES3 Uncharacterized protein n=5 Tax=root TaxID=1 RepID=A0A1V4VES3_9EURY	root	TRUE	0.944	1310	0								Periplasmic copper-binding protein (NosD) [PF05048.15]; Right handed beta helix region [PF13229.8]; Protein of unknown function (DUF1565) [PF07602.13]; Pectinesterase [PF01095.21]				0	PMX.81_00286			58			PMX.81_00286_hypothetical_protein	SP	0.000185	0.999264	0.000146	0.000156	0.000123	0.000124	CS pos: 21-22. Pr: 0.9852
PMX.81	PMX.81_00287 hypothetical protein	5.7314	0	-5.7314	195	C			A0A1V4VES4_9EURY	UniRef90_A0A1V4VES4 Uncharacterized protein n=3 Tax=root TaxID=1 RepID=A0A1V4VES4_9EURY	root	FALSE	0.965	132	4.292e-34								Uncharacterized protein containing a Zn-ribbon (DUF2116) [PF09889.11]				0	PMX.81_00287			14			PMX.81_00287_hypothetical_protein	NO_SP	0.999974	0	0	0	0	0
PMX.81	PMX.81_00288 hypothetical protein	6.65536	4.59673	-2.05864	420	C			F4C0Q9_METSG	UniRef90_F4C0Q9 Uncharacterized protein n=4 Tax=root TaxID=1 RepID=F4C0Q9_METSG	root	FALSE	0.986	291	8.038e-88												0	PMX.81_00288			28			PMX.81_00288_hypothetical_protein	NO_SP	0.678769	0.32082	0.000108	0.000103	0.000121	9.3e-05
PMX.81	PMX.81_00289 Maltodextrin phosphorylase	7.11382	6.8859	-0.227922	2208	B	K00688	glycogen phosphorylase [EC:2.4.1.1]	F4C0Q8_METSG	UniRef90_F4C0Q8 Alpha glucan phosphorylase n=6 Tax=root TaxID=1 RepID=F4C0Q8_METSG	root	TRUE	0.998	1552	0								Carbohydrate phosphorylase [PF00343.22]; Protein of unknown function (DUF3417) [PF11897.10]	GT35 glycogen or starch phosphorylase (EC 2.4.1.1). [GT35]			0	PMX.81_00289	K00688	PYG, glgP; glycogen phosphorylase [EC:2.4.1.1]	520			PMX.81_00289_Maltodextrin_phosphorylase	NO_SP	1.00003	0	0	0	0	0
PMX.81	PMX.81_00290 hypothetical protein	8.24591	7.84138	-0.404529	402	C	K09128	uncharacterized protein	F4C0Q7_METSG	UniRef90_F4C0Q7 UPF0107 protein MCON_2875 n=6 Tax=root TaxID=1 RepID=F4C0Q7_METSG	root	FALSE	0.939	264	1.745e-78								Aconitase X swivel domain [PF01989.18]				0	PMX.81_00290	K09128	acnX2; mevalonate 5-phosphate dehydratase small subunit [EC:4.2.1.-]	52			PMX.81_00290_hypothetical_protein	NO_SP	1.00003	0	0	0	0	0
PMX.81	PMX.81_00291 hypothetical protein	8.1948	8.73405	0.539253	1191	B	K09123	cis-L-3-hydroxyproline dehydratase [EC:4.2.1.171]	F4C0Q6_METSG	UniRef90_F4C0Q6 AcnX domain-containing protein n=5 Tax=root TaxID=1 RepID=F4C0Q6_METSG	root	TRUE	0.968	805	1.467e-260								Aconitase X [PF04412.15]				0	PMX.81_00291	K25517	acnX1; mevalonate 5-phosphate dehydratase large subunit [EC:4.2.1.-]	330			PMX.81_00291_hypothetical_protein	NO_SP	0.999995	0	0	0	0	0
PMX.81	PMX.81_00292 Tetrahydromethanopterin S-methyltransferase subunit H	8.5662	8.73239	0.166199	924	B	K00584	tetrahydromethanopterin S-methyltransferase subunit H [EC:2.1.1.86]	F4C0Q5_METSG	UniRef90_F4C0Q5 Methyltetrahydromethanopterin S-methyltransferase, subunit H, putative n=5 Tax=root TaxID=1 RepID=F4C0Q5_METSG	root	TRUE	0.95	615	1.529e-196								Tetrahydromethanopterin S-methyltransferase MtrH subunit [PF02007.20]				0	PMX.81_00292	K00584	mtrH; tetrahydromethanopterin S-methyltransferase subunit H [EC:2.1.1.86]	242			PMX.81_00292_Tetrahydromethanopterin_S-methyltransferase_subunit_H	NO_SP	1.00001	0	0	0	0	0
PMX.81	PMX.81_00293 hypothetical protein	8.52002	8.84044	0.320418	621	B	K00577	tetrahydromethanopterin S-methyltransferase subunit A [EC:2.1.1.86]	A0A0W8F799_9ZZZZ	UniRef90_A0A0W8F799 N5-methyltetrahydromethanopterin:coenzyme m methyltransferase subunit a n=5 Tax=root TaxID=1 RepID=A0A0W8F799_9ZZZZ	root	TRUE	0.971	423	3.346e-132								Tetrahydromethanopterin S-methyltransferase, subunit A [PF04208.16]				0	PMX.81_00293	K00577	mtrA; tetrahydromethanopterin S-methyltransferase subunit A [EC:2.1.1.86]	122			PMX.81_00293_hypothetical_protein	NO_SP	1.00001	0	0	0	0	0
PMX.81	PMX.81_00294 hypothetical protein	7.67819	7.83946	0.161273	375	C			F4C0Q3_METSG	UniRef90_F4C0Q3 Uncharacterized protein n=5 Tax=root TaxID=1 RepID=F4C0Q3_METSG	root	FALSE	0.956	252	2.768e-74												0	PMX.81_00294			5	K03718	1	PMX.81_00294_hypothetical_protein	NO_SP	1.00001	0	0	0	0	0
PMX.81	PMX.81_00295 DNA repair protein RadA	7.61673	7.8193	0.202576	1371	B			F4C0Q2_METSG	UniRef90_F4C0Q2 GvpD gas vesicle, putative n=5 Tax=root TaxID=1 RepID=F4C0Q2_METSG	root	TRUE	0.975	939	5.323e-306								GvpD gas vesicle protein [PF07088.13]; KaiC [PF06745.15]				0	PMX.81_00295			17	K08482	10	PMX.81_00295_DNA_repair_protein_RadA	NO_SP	1.00003	0	0	0	0	0
PMX.81	PMX.81_00296 Acetyl-coenzyme A synthetase	13.2615	13.2726	0.0110765	1986	B	K01895	acetyl-CoA synthetase [EC:6.2.1.1]	F4C0Q1_METSG	UniRef90_F4C0Q1 Acetyl-coenzyme A synthetase n=5 Tax=root TaxID=1 RepID=F4C0Q1_METSG	root	TRUE	0.991	1385	0								AMP-binding enzyme [PF00501.30]; AMP-binding enzyme C-terminal domain [PF13193.8]; Acetyl-coenzyme A synthetase N-terminus [PF16177.7]				0	PMX.81_00296	K01895	ACSS1_2, acs; acetyl-CoA synthetase [EC:6.2.1.1]	414			PMX.81_00296_Acetyl-coenzyme_A_synthetase	NO_SP	1.00001	0	0	0	0	0
PMX.81	PMX.81_00297 hypothetical protein	4.21351	4.99882	0.78531	657	B			F4BXI0_METSG	UniRef90_F4BXI0 ABC-2 type transporter n=6 Tax=root TaxID=1 RepID=F4BXI0_METSG	root	TRUE	0.916	419	1.383e-130								ABC-2 type transporter [PF01061.26]				0	PMX.81_00297	K01992	ABC-2.P; ABC-2 type transport system permease protein	114			PMX.81_00297_hypothetical_protein	NO_SP	0.999989	0	0	0	0	0
PMX.81	PMX.81_00298 Vitamin B12-binding protein	6.1065	4.85708	-1.24942	1029	B	K02016	iron complex transport system substrate-binding protein	F4BXI2_METSG	UniRef90_F4BXI2 Periplasmic binding protein n=4 Tax=root TaxID=1 RepID=F4BXI2_METSG	root	TRUE	0.955	688	2.748e-221								Periplasmic binding protein [PF01497.20]				0	PMX.81_00298	K02016	ABC.FEV.S; iron complex transport system substrate-binding protein	143			PMX.81_00298_Vitamin_B12-binding_protein	SP	0.000215	0.999189	0.000165	0.000175	0.000133	0.000132	CS pos: 19-20. Pr: 0.9827
PMX.81	PMX.81_00299 hypothetical protein	10.9146	12.0218	1.1072	222	C			F4BXI3_METSG	UniRef90_F4BXI3 Uncharacterized protein n=6 Tax=root TaxID=1 RepID=F4BXI3_METSG	root	FALSE	0.983	129	1.169e-32												0	PMX.81_00299			18			PMX.81_00299_hypothetical_protein	NO_SP	1.00001	0	0	0	0	0
PMX.81	PMX.81_00300 hypothetical protein	6.04964	8.92968	2.88004	234	C	K18918	RHH-type transcriptional regulator, rel operon repressor / antitoxin RelB	A0A7L4Q3G5_9EURY	UniRef90_A0A7L4Q3G5 Ribbon-helix-helix protein, CopG family n=5 Tax=root TaxID=1 RepID=A0A7L4Q3G5_9EURY	root	FALSE	0.931	153	8.004e-41								Ribbon-helix-helix domain [PF12651.9]; TraY domain [PF05509.13]; Ribbon-helix-helix protein, copG family [PF01402.23]				0	PMX.81_00300	K18918	relB; RHH-type transcriptional regulator, rel operon repressor / antitoxin RelB	16			PMX.81_00300_hypothetical_protein	NO_SP	0.999993	0	0	0	0	0
PMX.81	PMX.81_00301 Toxin RelE3	4.08738	6.50766	2.42028	255	C	K06218	mRNA interferase RelE/StbE	F4BXI5_METSG	UniRef90_F4BXI5 Addiction module toxin, RelE/StbE family n=4 Tax=Methanosarcinales TaxID=94695 RepID=F4BXI5_METSG	Methanosarcinales	FALSE	0.968	173	5.902e-48												0	PMX.81_00301	K06218	relE, stbE; mRNA interferase RelE/StbE	23			PMX.81_00301_Toxin_RelE3	NO_SP	1	0	0	0	0	0
PMX.81	PMX.81_00302 hypothetical protein	5.4962	4.33511	-1.16109	237	C	K04758	ferrous iron transport protein A	F4BXI6_METSG	UniRef90_F4BXI6 FeoA domain protein n=6 Tax=root TaxID=1 RepID=F4BXI6_METSG	root	FALSE	0.929	154	2.372e-41								FeoA domain [PF04023.16]				0	PMX.81_00302	K04758	feoA; ferrous iron transport protein A	28	K04759	1	PMX.81_00302_hypothetical_protein	NO_SP	1	0	0	0	0	0
PMX.81	PMX.81_00303 Fe(2+) transporter FeoB	4.93915	5.81306	0.873907	1725	B	K04759,K04759	ferrous iron transport protein B; ferrous iron transport protein B	F4BXI7_METSG	UniRef90_F4BXI7 GTP-binding domain/transporter gate domain protein n=6 Tax=root TaxID=1 RepID=F4BXI7_METSG	root	TRUE	0.931	1109	0								Ferrous iron transport protein B [PF02421.20]; Nucleoside recognition [PF07670.16]; MnmE helical domain [PF12631.9]; 50S ribosome-binding GTPase [PF01926.25]; Ferrous iron transport protein B C terminus [PF07664.14]; ADP-ribosylation factor family [PF00025.23]				0	PMX.81_00303	K04759	feoB; ferrous iron transport protein B	315			PMX.81_00303_Fe_2___transporter_FeoB	NO_SP	1.00003	0	0	0	0	0
PMX.81	PMX.81_00304 hypothetical protein	4.6219	6.87828	2.25638	2088	B			F4BXI8_METSG	UniRef90_F4BXI8 PBS lyase HEAT domain protein repeat-containing protein n=3 Tax=root TaxID=1 RepID=F4BXI8_METSG	root	TRUE	0.944	1379	0								HEAT repeats [PF13646.8]				0	PMX.81_00304			10	K01972	1	PMX.81_00304_hypothetical_protein	NO_SP	1.00004	0	0	0	0	0
PMX.81	PMX.81_00305 Coenzyme F420-dependent sulfite reductase	5.50472	6.12198	0.617261	861	B			F4BXI9_METSG	UniRef90_F4BXI9 Sulfite reductase, beta subunit n=5 Tax=root TaxID=1 RepID=F4BXI9_METSG	root	TRUE	0.983	595	2.904e-190								Nitrite and sulphite reductase 4Fe-4S domain [PF01077.24]; 4Fe-4S dicluster domain [PF14697.8]; 4Fe-4S dicluster domain [PF12838.9]; 4Fe-4S dicluster domain [PF13237.8]; 4Fe-4S dicluster domain [PF13187.8]; Nitrite/Sulfite reductase ferredoxin-like half domain [PF03460.19]; 4Fe-4S dicluster domain [PF13247.8]; 4Fe-4S dicluster domain [PF13183.8]; 4Fe-4S binding domain [PF12837.9]; 4Fe-4S binding …				0	PMX.81_00305	K00385	asrC; anaerobic sulfite reductase subunit C	32			PMX.81_00305_Coenzyme_F420-dependent_sulfite_reductase	NO_SP	1	0	0	0	0	0
PMX.81	PMX.81_00306 Trehalose/maltose import ATP-binding protein MalK	6.13092	7.91789	1.78698	987	B	K01990,K10822	ABC-2 type transport system ATP-binding protein; nonpolar-amino-acid-transporting ATPase [EC:7.4.2.2]	F4BXR9_METSG	UniRef90_F4BXR9 ABC transporter, ATP-binding protein n=5 Tax=root TaxID=1 RepID=F4BXR9_METSG	root	TRUE	0.939	647	1.783e-207								ABC transporter [PF00005.29]		sp|P03273|PKG1_ADE07 Packaging protein 1; XhXrXs	Xr;Xh;Xs	0	PMX.81_00306	K01990	ABC-2.A; ABC-2 type transport system ATP-binding protein	153			PMX.81_00306_Trehalose_maltose_import_ATP-binding_protein_MalK	NO_SP	1.00003	0	0	0	0	0
PMX.81	PMX.81_00307 hypothetical protein	5.14683	6.29856	1.15173	741	B			F4BXS0_METSG	UniRef90_F4BXS0 ABC-2 type transporter n=6 Tax=root TaxID=1 RepID=F4BXS0_METSG	root	TRUE	0.916	467	1.013e-146								ABC-2 type transporter [PF01061.26]				0	PMX.81_00307	K01992	ABC-2.P; ABC-2 type transport system permease protein	79			PMX.81_00307_hypothetical_protein	NO_SP	1	0	0	0	0	0
PMX.81	PMX.81_00308 hypothetical protein	5.99279	6.43996	0.447163	333	C			F4BXS1_METSG	UniRef90_F4BXS1 CGGC domain-containing protein n=5 Tax=root TaxID=1 RepID=F4BXS1_METSG	root	FALSE	1	237	1.217e-69								CGGC domain [PF08821.13]				0	PMX.81_00308			106			PMX.81_00308_hypothetical_protein	NO_SP	0.999987	0	0	0	0	0
PMX.81	PMX.81_00309 2-methoxy-6-polyprenyl-1,4-benzoquinol methylase, mitochondrial	3.98316	4.08433	0.101171	651	B			F4BXS2_METSG	UniRef90_F4BXS2 Methyltransferase, putative n=5 Tax=root TaxID=1 RepID=F4BXS2_METSG	root	TRUE	0.951	434	1.476e-135								Methyltransferase domain [PF13489.8]; Methyltransferase domain [PF08241.14]; ubiE/COQ5 methyltransferase family [PF01209.20]; Methyltransferase domain [PF13649.8]; Methionine biosynthesis protein MetW [PF07021.14]; Methyltransferase domain [PF08242.14]				0	PMX.81_00309			104			PMX.81_00309_2-methoxy-6-polyprenyl-1,4-benzoquinol_methylase,_mitochondrial	NO_SP	0.999999	0	0	0	0	0
PMX.81	PMX.81_00310 2-phytyl-1,4-beta-naphthoquinone methyltransferase, chloroplastic	5.97488	7.01543	1.04056	855	B			F4BXS3_METSG	UniRef90_F4BXS3 Methylase involved in ubiquinone/menaquinone biosynthesis, putative n=5 Tax=root TaxID=1 RepID=F4BXS3_METSG	root	TRUE	0.999	602	1.704e-192								ubiE/COQ5 methyltransferase family [PF01209.20]; Methyltransferase domain [PF13847.8]; Methyltransferase domain [PF08241.14]; Methyltransferase domain [PF13649.8]; Putative methyltransferase [PF02390.19]; Methyltransferase domain [PF13489.8]; tRNA methyltransferase complex GCD14 subunit [PF08704.12]; Methionine biosynthesis protein MetW [PF07021.14]; Tellurite resistance protein TehB [PF03848.16]…				0	PMX.81_00310			11	K03183	7	PMX.81_00310_2-phytyl-1,4-beta-naphthoquinone_methyltransferase,_chloroplastic	NO_SP	1	0	0	0	0	0
PMX.81	PMX.81_00311 hypothetical protein	3.92355	3.42363	-0.49993	267	C			A0A1V4V871_9EURY	UniRef90_A0A1V4V871 Uncharacterized protein n=1 Tax=Methanosaeta sp. PtaB.Bin005 TaxID=1811683 RepID=A0A1V4V871_9EURY	Methanosaeta sp. PtaB.Bin005	FALSE	0.985	185	5.446e-52												0	PMX.81_00311			2	K16926	1	PMX.81_00311_hypothetical_protein	SP	0.022028	0.977067	0.000279	0.000228	0.000199	0.000185	CS pos: 42-43. Pr: 0.8629
PMX.81	PMX.81_00312 Zinc transporter ZupT	7.02213	7.38622	0.364089	759	B	K07238	zinc transporter, ZIP family	F4BXS4_METSG	UniRef90_F4BXS4 Zinc/iron ZIP family permease n=5 Tax=root TaxID=1 RepID=F4BXS4_METSG	root	TRUE	0.928	492	4.353e-155								ZIP Zinc transporter [PF02535.24]				0	PMX.81_00312	K07238	TC.ZIP, zupT, ZRT3, ZIP2; zinc transporter, ZIP family	120			PMX.81_00312_Zinc_transporter_ZupT	NO_SP	0.99999	0	0	0	0	0
PMX.81	PMX.81_00313 hypothetical protein	7.77172	8.54821	0.776487	657	B			F4BXS5_METSG	UniRef90_F4BXS5 DUF2202 domain-containing protein n=5 Tax=root TaxID=1 RepID=F4BXS5_METSG	root	TRUE	0.926	425	1.673e-132								Uncharacterized protein domain (DUF2202) [PF09968.11]				0	PMX.81_00313			80			PMX.81_00313_hypothetical_protein	SP	0.000221	0.999099	0.000198	0.000186	0.000149	0.000153	CS pos: 22-23. Pr: 0.9658
PMX.81	PMX.81_00314 Ferrous-iron efflux pump FieF	6.93753	8.30715	1.36962	1239	B			F4BXS6_METSG	UniRef90_F4BXS6 Cation diffusion facilitator family transporter n=6 Tax=root TaxID=1 RepID=F4BXS6_METSG	root	TRUE	0.891	734	6.93e-236								Cation efflux family [PF01545.23]; Dimerisation domain of Zinc Transporter [PF16916.7]; Dinitrogenase iron-molybdenum cofactor [PF02579.19]				0	PMX.81_00314			168			PMX.81_00314_Ferrous-iron_efflux_pump_FieF	NO_SP	1.00002	0	0	0	0	0
PMX.81	PMX.81_00315 hypothetical protein	8.50228	10.7431	2.24087	480	C			F4BXS7_METSG	UniRef90_F4BXS7 Dinitrogenase iron-molybdenum cofactor biosynthesis protein n=4 Tax=Methanosarcinales TaxID=94695 RepID=F4BXS7_METSG	Methanosarcinales	FALSE	0.864	287	6.745e-86								Dinitrogenase iron-molybdenum cofactor [PF02579.19]				0	PMX.81_00315			32			PMX.81_00315_hypothetical_protein	NO_SP	0.999996	0	0	0	0	0
PMX.81	PMX.81_00316 hypothetical protein	7.58745	10.6076	3.02019	360	C			F4BXS8_METSG	UniRef90_F4BXS8 Dinitrogenase iron-molybdenum cofactor biosynthesis protein n=5 Tax=root TaxID=1 RepID=F4BXS8_METSG	root	FALSE	0.989	251	4.083e-74								Dinitrogenase iron-molybdenum cofactor [PF02579.19]				0	PMX.81_00316			102			PMX.81_00316_hypothetical_protein	NO_SP	0.999998	0	0	0	0	0
PMX.81	PMX.81_00317 Iron-sulfur cluster carrier protein	7.67302	10.3677	2.69466	864	B			F4BXS9_METSG	UniRef90_F4BXS9 Iron sulfur cluster/nucleotide binding domain protein n=5 Tax=root TaxID=1 RepID=F4BXS9_METSG	root	TRUE	0.972	589	3.444e-188								NUBPL iron-transfer P-loop NTPase [PF10609.11]; 4Fe-4S dicluster domain [PF14697.8]; 4Fe-4S dicluster domain [PF13237.8]; 4Fe-4S dicluster domain [PF12838.9]; AAA domain [PF13614.8]; 4Fe-4S dicluster domain [PF13187.8]; 4Fe-4S dicluster domain [PF13247.8]; CobQ/CobB/MinD/ParA nucleotide binding domain [PF01656.25]; 4Fe-4S binding domain [PF12837.9]		sp|P07620|PARA_ECOLX Plasmid partition protein A; Xh	Xh	0	PMX.81_00317			146			PMX.81_00317_Iron-sulfur_cluster_carrier_protein	NO_SP	1.00002	0	0	0	0	0
PMX.81	PMX.81_00318 Ion-translocating oxidoreductase complex subunit B	6.83585	9.5787	2.74285	855	B			F4BXT0_METSG	UniRef90_F4BXT0 Iron sulfur cluster/nucleotide binding domain protein n=5 Tax=root TaxID=1 RepID=F4BXT0_METSG	root	TRUE	0.961	576	1.35e-183								4Fe-4S dicluster domain [PF14697.8]; NUBPL iron-transfer P-loop NTPase [PF10609.11]; 4Fe-4S dicluster domain [PF13187.8]; 4Fe-4S dicluster domain [PF12838.9]; 4Fe-4S dicluster domain [PF13237.8]; 4Fe-4S double cluster binding domain [PF13484.8]; 4Fe-4S binding domain [PF00037.29]; 4Fe-4S dicluster domain [PF13183.8]; AAA domain [PF13614.8]; CobQ/CobB/MinD/ParA nucleotide binding domain [PF01656.2…				0	PMX.81_00318			163			PMX.81_00318_Ion-translocating_oxidoreductase_complex_subunit_B	NO_SP	1	0	0	0	0	0
PMX.81	PMX.81_00319 hypothetical protein	8.01431	9.2696	1.25529	618	B			F4BXT1_METSG	UniRef90_F4BXT1 Uncharacterized protein n=6 Tax=root TaxID=1 RepID=F4BXT1_METSG	root	TRUE	0.955	407	9.623e-127												0	PMX.81_00319			16	K03551	1	PMX.81_00319_hypothetical_protein	SP	0.000312	0.998841	0.00024	0.000241	0.000193	0.00018	CS pos: 32-33. Pr: 0.9604
PMX.81	PMX.81_00320 GTP 3',8-cyclase	6.03845	7.88559	1.84714	969	B			F4BXT2_METSG	UniRef90_F4BXT2 Radical SAM domain protein n=6 Tax=root TaxID=1 RepID=F4BXT2_METSG	root	TRUE	0.952	646	4.75e-207								Radical SAM superfamily [PF04055.23]				0	PMX.81_00320			180			PMX.81_00320_GTP_3_,8-cyclase	NO_SP	1	0	0	0	0	0
PMX.81	PMX.81_00321 7,8-dihydropterin-6-methyl-4-(beta-D-ribofuranosyl)-aminobenzene-5'-phosphate synthase	7.57006	9.17946	1.6094	861	B	K06897	7,8-dihydropterin-6-yl-methyl-4-(beta-D-ribofuranosyl)aminobenzene 5'-phosphate synthase [EC:2.5.1.105]	F4BXT3_METSG	UniRef90_F4BXT3 Metallo-beta-lactamase domain protein n=5 Tax=root TaxID=1 RepID=F4BXT3_METSG	root	TRUE	0.979	592	3.617e-189								Metallo-beta-lactamase superfamily [PF00753.29]; Beta-lactamase superfamily domain [PF12706.9]				0	PMX.81_00321	K06897	K06897; 7,8-dihydropterin-6-yl-methyl-4-(beta-D-ribofuranosyl)aminobenzene 5'-phosphate synthase [EC:2.5.1.105]	122			PMX.81_00321_7,8-dihydropterin-6-methyl-4-_beta-D-ribofuranosyl_-aminobenzene-5	NO_SP	1.00001	0	0	0	0	0
PMX.81	PMX.81_00322 hypothetical protein	6.53495	8.42493	1.88999	1146	B			F4BXT4_METSG	UniRef90_F4BXT4 DOMON domain protein n=5 Tax=root TaxID=1 RepID=F4BXT4_METSG	root	TRUE	0.941	754	3.265e-243								Uncharacterized protein domain (DUF2202) [PF09968.11]; DOMON domain [PF03351.19]				0	PMX.81_00322			57			PMX.81_00322_hypothetical_protein	LIPO	0	0	1.00004	0	0	0	CS pos: 18-19. Pr: 0.9971
PMX.81	PMX.81_00323 hypothetical protein	7.47757	7.25617	-0.221401	660	B			F4BXT5_METSG	UniRef90_F4BXT5 Uncharacterized protein n=4 Tax=root TaxID=1 RepID=F4BXT5_METSG	root	TRUE	0.928	428	1.929e-133												0	PMX.81_00323			6	K22109	6	PMX.81_00323_hypothetical_protein	NO_SP	1.00002	0	0	0	0	0
PMX.81	PMX.81_00324 Small heat shock protein IbpA	7.80439	8.66563	0.861244	450	C	K13993	HSP20 family protein	F4BXT6_METSG	UniRef90_F4BXT6 Heat shock protein Hsp20 n=4 Tax=root TaxID=1 RepID=F4BXT6_METSG	root	FALSE	0.91	286	1.481e-85								Hsp20/alpha crystallin family [PF00011.23]; HSP20-like domain found in ArsA [PF17886.3]				0	PMX.81_00324	K13993	HSP20; HSP20 family protein	24			PMX.81_00324_Small_heat_shock_protein_IbpA	NO_SP	1.00003	0	0	0	0	0
PMX.81	PMX.81_00325 Multidrug resistance protein MdtH	7.76223	8.88082	1.11859	1215	B			F4BXT7_METSG	UniRef90_F4BXT7 Transporter, major facilitator family n=4 Tax=root TaxID=1 RepID=F4BXT7_METSG	root	TRUE	0.93	751	6.289e-242								Major Facilitator Superfamily [PF07690.18]; Sugar (and other) transporter [PF00083.26]; Transmembrane secretion effector [PF05977.15]				0	PMX.81_00325			176			PMX.81_00325_Multidrug_resistance_protein_MdtH	NO_SP	1.00003	0	0	0	0	0
PMX.81	PMX.81_00326 hypothetical protein	6.91209	5.57927	-1.33282	222	C			F4BXT8_METSG	UniRef90_F4BXT8 Uncharacterized protein n=4 Tax=root TaxID=1 RepID=F4BXT8_METSG	root	FALSE	0.966	145	3.682e-38												0	PMX.81_00326			35			PMX.81_00326_hypothetical_protein	NO_SP	1.00001	0	0	0	0	0
PMX.81	PMX.81_00327 hypothetical protein	7.11334	5.36371	-1.74964	291	C			F4BXT9_METSG	UniRef90_F4BXT9 Uncharacterized protein family (UPF0150) n=4 Tax=root TaxID=1 RepID=F4BXT9_METSG	root	FALSE	0.947	193	1.449e-54								HicB_like antitoxin of bacterial toxin-antitoxin system [PF15919.7]				0	PMX.81_00327			29			PMX.81_00327_hypothetical_protein	NO_SP	1.00001	0	0	0	0	0
PMX.81	PMX.81_00328 hypothetical protein	6.3863	7.41699	1.03069	381	C			F4BW77_METSG	UniRef90_F4BW77 Uncharacterized protein n=3 Tax=Methanothrix TaxID=2222 RepID=F4BW77_METSG	Methanothrix	FALSE	0.906	241	2.115e-70								Sporulation protein YtfJ (Spore_YtfJ) [PF09579.12]				0	PMX.81_00328			28			PMX.81_00328_hypothetical_protein	NO_SP	0.999999	0	0	0	0	0
PMX.81	PMX.81_00329 Protein translocase subunit SecE	9.90312	8.40415	-1.49898	291	C	K07342	protein transport protein SEC61 subunit gamma and related proteins	A0A1V5ASK4_9EURY	UniRef90_A0A1V5ASK4 Protein translocase subunit SecE n=4 Tax=root TaxID=1 RepID=A0A1V5ASK4_9EURY	root	FALSE	0.9	183	7.393e-51												0	PMX.81_00329	K07342	SEC61G, SSS1, secE; protein transport protein SEC61 subunit gamma and related proteins	14			PMX.81_00329_Protein_translocase_subunit_SecE	NO_SP	1.00001	0	0	0	0	0
PMX.81	PMX.81_00330 Ni-sirohydrochlorin a,c-diamide reductive cyclase complex, component CfbD	8.12271	5.62566	-2.49704	1101	B	K21611	Ni-sirohydrochlorin a,c-diamide reductive cyclase subunit CfbD [EC:6.3.3.7]	F4BW75_METSG	UniRef90_F4BW75 Putative methanogenesis marker 13 metalloprotein n=3 Tax=root TaxID=1 RepID=F4BW75_METSG	root	TRUE	0.928	713	1.471e-229								Nitrogenase component 1 type Oxidoreductase [PF00148.21]				0	PMX.81_00330	K21611	cfbD; Ni-sirohydrochlorin a,c-diamide reductive cyclase subunit CfbD [EC:6.3.3.7]	255			PMX.81_00330_Ni-sirohydrochlorin_a,c-diamide_reductive_cyclase_complex,_compone	NO_SP	1.00004	0	0	0	0	0
PMX.81	PMX.81_00331 Coenzyme F(430) synthetase	8.528	6.19648	-2.33152	1254	B	K21612	coenzyme F430 synthetase [EC:6.4.1.9]	F4BW74_METSG	UniRef90_F4BW74 Mur_ligase_M domain-containing protein n=3 Tax=root TaxID=1 RepID=F4BW74_METSG	root	TRUE	0.924	748	1.95e-240												0	PMX.81_00331	K21612	cfbE; coenzyme F430 synthetase [EC:6.4.1.9]	144			PMX.81_00331_Coenzyme_F_430__synthetase	NO_SP	1.00003	0	0	0	0	0
PMX.81	PMX.81_00332 Sirohydrochlorin cobaltochelatase	9.8608	8.18091	-1.67989	396	C	K22011	sirohydrochlorin cobalto/nickelchelatase [EC:4.99.1.3 4.99.1.11]	F4BW73_METSG	UniRef90_F4BW73 Sirohydrochlorin cobaltochelatase n=3 Tax=root TaxID=1 RepID=F4BW73_METSG	root	FALSE	0.973	271	7.384e-81								CbiX [PF01903.19]				0	PMX.81_00332	K22011	cfbA; sirohydrochlorin cobalto/nickelchelatase [EC:4.99.1.3 4.99.1.11]	61			PMX.81_00332_Sirohydrochlorin_cobaltochelatase	NO_SP	1.00002	0	0	0	0	0
PMX.81	PMX.81_00333 Dihydromethanopterin reductase (acceptor)	7.85313	8.59525	0.742119	582	B			F4BW72_METSG	UniRef90_F4BW72 Archaeoflavoprotein AfpA n=4 Tax=root TaxID=1 RepID=F4BW72_METSG	root	TRUE	0.957	391	4.233e-121								Flavoprotein [PF02441.21]				0	PMX.81_00333			116			PMX.81_00333_Dihydromethanopterin_reductase__acceptor_	NO_SP	1.00002	0	0	0	0	0
PMX.81	PMX.81_00334 Iron-sulfur flavoprotein	7.2356	8.59743	1.36183	594	B			F4BW71_METSG	UniRef90_F4BW71 Iron-sulfur flavoprotein n=4 Tax=root TaxID=1 RepID=F4BW71_METSG	root	TRUE	0.965	402	3.974e-125								NADPH-dependent FMN reductase [PF03358.17]				0	PMX.81_00334			183			PMX.81_00334_Iron-sulfur_flavoprotein	NO_SP	1	0	0	0	0	0
PMX.81	PMX.81_00335 hypothetical protein	5.80734	5.44132	-0.366024	153	C			A0A7K4AJX5_METSH	UniRef90_A0A7K4AJX5 Uncharacterized protein n=2 Tax=root TaxID=1 RepID=A0A7K4AJX5_METSH	root	FALSE	0.898	96	9.758e-22												0	PMX.81_00335			4	K01092	1	PMX.81_00335_hypothetical_protein	NO_SP	0.999978	0	0	0	0	0
PMX.81	PMX.81_00336 Methanogen homoaconitase small subunit	7.85824	8.62769	0.769451	597	C	K01704,K16793	3-isopropylmalate/(R)-2-methylmalate dehydratase small subunit [EC:4.2.1.33 4.2.1.35]; methanogen homoaconitase small subunit [EC:4.2.1.114]	F4BW70_METSG	UniRef90_F4BW70 Methanogen homoaconitase small subunit n=3 Tax=root TaxID=1 RepID=F4BW70_METSG	root	FALSE	0.962	324	7.584e-98								Aconitase C-terminal domain [PF00694.21]				0	PMX.81_00336	K16793	aksE; methanogen homoaconitase small subunit [EC:4.2.1.114]	73			PMX.81_00336_Methanogen_homoaconitase_small_subunit	NO_SP	0.999989	0	0	0	0	0
PMX.81	PMX.81_00337 hypothetical protein	7.92224	8.51675	0.594516	828	B			F4BW69_METSG	UniRef90_F4BW69 Uncharacterized protein n=3 Tax=root TaxID=1 RepID=F4BW69_METSG	root	TRUE	1	597	4.891e-191												0	PMX.81_00337			183			PMX.81_00337_hypothetical_protein	NO_SP	0.999996	0	0	0	0	0
PMX.81	PMX.81_00338 Homoisocitrate dehydrogenase	6.56113	7.26421	0.703082	954	B			F4BW68_METSG	UniRef90_F4BW68 Homoisocitrate dehydrogenase n=3 Tax=Methanothrix soehngenii TaxID=2223 RepID=F4BW68_METSG	Methanothrix soehngenii	TRUE	0.915	608	5.18e-194								Isocitrate/isopropylmalate dehydrogenase [PF00180.22]				0	PMX.81_00338	K10978	aksF; methanogen homoisocitrate dehydrogenase [EC:1.1.1.87 1.1.1.-]	195			PMX.81_00338_Homoisocitrate_dehydrogenase	NO_SP	1.00003	0	0	0	0	0
PMX.81	PMX.81_00339 NAD-dependent malic enzyme	8.28233	7.95302	-0.329306	1236	B	K00027	malate dehydrogenase (oxaloacetate-decarboxylating) [EC:1.1.1.38]	A0A0W8F5X0_9ZZZZ	UniRef90_A0A0W8F5X0 Nadp-dependent malic enzyme n=3 Tax=root TaxID=1 RepID=A0A0W8F5X0_9ZZZZ	root	TRUE	0.927	799	1.773e-258								Malic enzyme, NAD binding domain [PF03949.17]; Malic enzyme, N-terminal domain [PF00390.21]				0	PMX.81_00339	K00027	ME2, sfcA, maeA; malate dehydrogenase (oxaloacetate-decarboxylating) [EC:1.1.1.38]	235			PMX.81_00339_NAD-dependent_malic_enzyme	NO_SP	1.00001	0	0	0	0	0
PMX.81	PMX.81_00340 50S ribosomal protein L40e	9.46996	6.13505	-3.33491	150	C			F4BW66_METSG	UniRef90_F4BW66 50S ribosomal protein L40e n=9 Tax=root TaxID=1 RepID=F4BW66_METSG	root	FALSE	0.993	105	6.261e-25								Ribosomal L40e family [PF01020.19]				0	PMX.81_00340	K02927	RP-L40e, RPL40, UBA52; ubiquitin-large subunit ribosomal protein L40e	36			PMX.81_00340_50S_ribosomal_protein_L40e	NO_SP	0.999979	0	0	0	0	0
PMX.81	PMX.81_00341 Geranylgeranylglyceryl phosphate synthase	9.09782	7.99195	-1.10587	759	B	K17104	phosphoglycerol geranylgeranyltransferase [EC:2.5.1.41]	F4BW65_METSG	UniRef90_F4BW65 Geranylgeranylglyceryl phosphate synthase n=4 Tax=root TaxID=1 RepID=F4BW65_METSG	root	TRUE	0.917	485	1.269e-152								PcrB family [PF01884.19]				0	PMX.81_00341	K17104	E2.5.1.41; phosphoglycerol geranylgeranyltransferase [EC:2.5.1.41]	155			PMX.81_00341_Geranylgeranylglyceryl_phosphate_synthase	NO_SP	1.00003	0	0	0	0	0
PMX.81	PMX.81_00342 Xaa-Pro dipeptidase	8.40869	8.26935	-0.139339	1146	B			F4BW64_METSG	UniRef90_F4BW64 Peptidase M24 n=4 Tax=root TaxID=1 RepID=F4BW64_METSG	root	TRUE	0.942	754	1.739e-243	MER0243656	M24B	MER0243656 - subfamily M24B unassigned peptidases (Methanosaeta concilii) [M24.UPB]#M24B#{peptidase unit: 139-381}~source YP_004384312~	TRUE	0.948	486	1.426e-152	Metallopeptidase family M24 [PF00557.26]				0	PMX.81_00342	K01262	pepP; Xaa-Pro aminopeptidase [EC:3.4.11.9]	190			PMX.81_00342_Xaa-Pro_dipeptidase	NO_SP	0.99999	0	0	0	0	0
PMX.81	PMX.81_00343 Methionine aminopeptidase	8.07848	7.26808	-0.810406	885	B	K01265	methionyl aminopeptidase [EC:3.4.11.18]	F4BW63_METSG	UniRef90_F4BW63 Methionine aminopeptidase n=5 Tax=root TaxID=1 RepID=F4BW63_METSG	root	TRUE	0.926	570	2.441e-181	MER0243653	M24A	MER0243653 - methionyl aminopeptidase (archaean-type) ({Pyrococcus furiosus}) (Methanosaeta concilii) [M24.035]#M24A#{peptidase unit: 9-291}~source YP_004384311~	TRUE	0.926	550	1.055e-176	Metallopeptidase family M24 [PF00557.26]				0	PMX.81_00343	K01265	map; methionyl aminopeptidase [EC:3.4.11.18]	247			PMX.81_00343_Methionine_aminopeptidase	NO_SP	1.00004	0	0	0	0	0
PMX.81	PMX.81_00344 hypothetical protein	8.65181	7.48581	-1.16599	600	B			F4BW62_METSG	UniRef90_F4BW62 Uncharacterized protein n=4 Tax=root TaxID=1 RepID=F4BW62_METSG	root	TRUE	0.919	385	6.387e-119								Uncharacterized protein conserved in archaea (DUF2150) [PF09920.11]				0	PMX.81_00344			132			PMX.81_00344_hypothetical_protein	NO_SP	1.00001	0	0	0	0	0
PMX.81	PMX.81_00345 hypothetical protein	8.32202	7.00871	-1.31331	510	C	K09119	KEOPS complex subunit Cgi121	F4BW61_METSG	UniRef90_F4BW61 Uncharacterized protein n=4 Tax=root TaxID=1 RepID=F4BW61_METSG	root	FALSE	0.948	338	1.65e-103								Kinase binding protein CGI-121 [PF08617.12]				0	PMX.81_00345	K09119	cgi121; KEOPS complex subunit Cgi121	76			PMX.81_00345_hypothetical_protein	NO_SP	1	0	0	0	0	0
PMX.81	PMX.81_00346 Chromosome partition protein Smc	11.2424	11.2335	-0.00888301	861	B			A0A5E4J438_9ARCH	UniRef90_A0A5E4J438 Uncharacterized protein n=20 Tax=root TaxID=1 RepID=A0A5E4J438_9ARCH	root	TRUE	0.838	496	6.618e-156												0	PMX.81_00346			133			PMX.81_00346_Chromosome_partition_protein_Smc	NO_SP	1.00004	0	0	0	0	0
PMX.81	PMX.81_00347 hypothetical protein	11.0353	10.8877	-0.14767	924	B			F4BW59_METSG	UniRef90_F4BW59 Uncharacterized protein n=5 Tax=root TaxID=1 RepID=F4BW59_METSG	root	TRUE	1	652	2.075e-209												0	PMX.81_00347			76	K03547	1	PMX.81_00347_hypothetical_protein	SP	0.000215	0.999061	0.000179	0.000208	0.000161	0.000171	CS pos: 12-13. Pr: 0.9629
PMX.81	PMX.81_00348 6-hydroxymethyl-7,8-dihydropterin pyrophosphokinase	8.07483	7.96569	-0.109142	633	B	K07142	2-amino-4-hydroxy-6-hydroxymethyldihydropteridine diphosphokinase [EC:2.7.6.3]	F4BW58_METSG	UniRef90_F4BW58 6-hydroxymethyl-7,8-dihydropterin pyrophosphokinase n=4 Tax=root TaxID=1 RepID=F4BW58_METSG	root	TRUE	0.957	425	1.146e-132								Protein of unknown function DUF115 [PF01973.20]				0	PMX.81_00348	K07142	mptE; 2-amino-4-hydroxy-6-hydroxymethyldihydropteridine diphosphokinase [EC:2.7.6.3]	107			PMX.81_00348_6-hydroxymethyl-7,8-dihydropterin_pyrophosphokinase	NO_SP	1.00003	0	0	0	0	0
PMX.81	PMX.81_00349 Thymidylate kinase	8.90506	8.53134	-0.37372	636	B	K00943	dTMP kinase [EC:2.7.4.9]	A0A7L4QAU0_9EURY	UniRef90_A0A7L4QAU0 dTMP kinase n=4 Tax=root TaxID=1 RepID=A0A7L4QAU0_9EURY	root	TRUE	0.931	413	1.127e-128								Thymidylate kinase [PF02223.19]				0	PMX.81_00349	K00943	tmk, DTYMK; dTMP kinase [EC:2.7.4.9]	86			PMX.81_00349_Thymidylate_kinase	NO_SP	1.00002	0	0	0	0	0
PMX.81	PMX.81_00350 Manganese-dependent inorganic pyrophosphatase	11.7499	11.1684	-0.581509	936	B	K15986	manganese-dependent inorganic pyrophosphatase [EC:3.6.1.1]	F4BW56_METSG	UniRef90_F4BW56 Manganese-dependent inorganic pyrophosphatase n=14 Tax=root TaxID=1 RepID=F4BW56_METSG	root	TRUE	0.941	616	9.819e-197								DHH family [PF01368.22]; DHHA2 domain [PF02833.16]				0	PMX.81_00350	K15986	ppaC; manganese-dependent inorganic pyrophosphatase [EC:3.6.1.1]	175			PMX.81_00350_Manganese-dependent_inorganic_pyrophosphatase	NO_SP	1.00001	0	0	0	0	0
PMX.81	PMX.81_00351 tRNA(Ile2) 2-agmatinylcytidine synthetase TiaS	5.84357	6.8157	0.972124	1272	B	K06932	tRNA(Ile2)-agmatinylcytidine synthase [EC:6.3.4.22]	F4BW55_METSG	UniRef90_F4BW55 tRNA(Ile2) 2-agmatinylcytidine synthetase TiaS n=4 Tax=root TaxID=1 RepID=F4BW55_METSG	root	TRUE	0.982	878	1.836e-285								Domain of unknown function (DUF1743) [PF08489.13]				1	PMX.81_00351	K06932	tiaS; tRNA(Ile2)-agmatinylcytidine synthase [EC:6.3.4.22]	237			PMX.81_00351_tRNA_Ile2__2-agmatinylcytidine_synthetase_TiaS	NO_SP	1.00001	0	0	0	0	0
PMX.81	PMX.81_00352 hypothetical protein	7.79563	9.95552	2.15989	930	B	K07728	putative transcriptional regulator	A0A0W8F5Z0_9ZZZZ	UniRef90_A0A0W8F5Z0 HTH cro/C1-type domain-containing protein n=4 Tax=root TaxID=1 RepID=A0A0W8F5Z0_9ZZZZ	root	TRUE	0.92	597	3.321e-190								Helix-turn-helix domain [PF12844.9]; Helix-turn-helix [PF01381.24]				0	PMX.81_00352	K07728	K07728; putative transcriptional regulator	157			PMX.81_00352_hypothetical_protein	NO_SP	0.999995	0	0	0	0	0
PMX.81	PMX.81_00353 Uridine kinase	8.01884	9.10218	1.08334	972	B	K00855	phosphoribulokinase [EC:2.7.1.19]	F4BW53_METSG	UniRef90_F4BW53 Phosphoribulokinase n=5 Tax=root TaxID=1 RepID=F4BW53_METSG	root	TRUE	0.962	656	1.885e-210								Phosphoribulokinase / Uridine kinase family [PF00485.20]				0	PMX.81_00353	K00855	PRK, prkB; phosphoribulokinase [EC:2.7.1.19]	157			PMX.81_00353_Uridine_kinase	NO_SP	1.00002	0	0	0	0	0
PMX.81	PMX.81_00354 N(4)-bis(aminopropyl)spermidine synthase	9.27848	8.97129	-0.307183	255	C			F4BW52_METSG	UniRef90_F4BW52 Uncharacterized protein n=5 Tax=root TaxID=1 RepID=F4BW52_METSG	root	FALSE	0.938	168	6.792e-46												0	PMX.81_00354			17	K03709	1	PMX.81_00354_N_4_-bis_aminopropyl_spermidine_synthase	NO_SP	1.00002	0	0	0	0	0
PMX.81	PMX.81_00355 Phosphoglycolate phosphatase	6.91588	7.61967	0.703788	468	C			F4BW51_METSG	UniRef90_F4BW51 Uncharacterized protein n=6 Tax=root TaxID=1 RepID=F4BW51_METSG	root	FALSE	0.971	319	4.392e-97								Haloacid dehalogenase-like hydrolase [PF13419.8]				0	PMX.81_00355						PMX.81_00355_Phosphoglycolate_phosphatase	NO_SP	0.999996	0	0	0	0	0
PMX.81	PMX.81_00356 Bifunctional F420 biosynthesis protein FbiB	6.5372	7.06821	0.531009	564	B			A0A1V4V354_9EURY	UniRef90_A0A1V4V354 Nitroreductase A n=4 Tax=Methanosarcinales TaxID=94695 RepID=A0A1V4V354_9EURY	Methanosarcinales	TRUE	0.975	387	7.459e-120								Nitroreductase family [PF00881.26]; Putative TM nitroreductase [PF14512.8]				0	PMX.81_00356			74			PMX.81_00356_Bifunctional_F420_biosynthesis_protein_FbiB	NO_SP	1.00002	0	0	0	0	0
PMX.81	PMX.81_00357 Tetrahydromethanopterin:alpha-L-glutamate ligase	5.35282	2.90593	-2.44689	900	B	K15740	tetrahydromethanopterin:alpha-L-glutamate ligase [EC:6.3.2.33]	F4BX04_METSG	UniRef90_F4BX04 Tetrahydromethanopterin:alpha-L-glutamate ligase n=6 Tax=root TaxID=1 RepID=F4BX04_METSG	root	TRUE	0.942	593	4.863e-189								RimK-like ATP-grasp domain [PF08443.13]; Prokaryotic glutathione synthetase, ATP-grasp domain [PF02955.18]; ATP-grasp domain [PF02655.16]; YheC/D like ATP-grasp [PF14398.8]; Sugar-transfer associated ATP-grasp [PF14397.8]				0	PMX.81_00357	K15740	mptN; tetrahydromethanopterin:alpha-L-glutamate ligase [EC:6.3.2.33]	131			PMX.81_00357_Tetrahydromethanopterin_alpha-L-glutamate_ligase	NO_SP	1.00003	0	0	0	0	0
PMX.81	PMX.81_00358 Adenylosuccinate synthetase	9.13168	8.85103	-0.280647	1278	B	K01939	adenylosuccinate synthase [EC:6.3.4.4]	F4BX03_METSG	UniRef90_F4BX03 Adenylosuccinate synthetase n=6 Tax=root TaxID=1 RepID=F4BX03_METSG	root	TRUE	0.961	861	1.542e-279								Adenylosuccinate synthetase [PF00709.23]		sp|B3QQZ0|PURA_CHLP8 Adenylosuccinate synthetase; Xh	Xh	0	PMX.81_00358	K01939	purA, ADSS; adenylosuccinate synthase [EC:6.3.4.4]	422			PMX.81_00358_Adenylosuccinate_synthetase	NO_SP	1	0	0	0	0	0
PMX.81	PMX.81_00359 phosphatase YcdX	7.47259	7.62127	0.148679	1734	B	K02347,K04477	DNA polymerase (family X); putative hydrolase	F4BX02_METSG	UniRef90_F4BX02 DNA polymerase beta n=6 Tax=root TaxID=1 RepID=F4BX02_METSG	root	TRUE	0.931	1126	0								DNA polymerase beta thumb [PF14791.8]; Helix-hairpin-helix domain [PF14716.8]; PHP domain [PF02811.21]; DNA polymerase beta palm [PF14792.8]				0	PMX.81_00359	K02347	polX, dpx; DNA polymerase (family X)	293			PMX.81_00359_phosphatase_YcdX	NO_SP	1.00003	0	0	0	0	0
PMX.81	PMX.81_00360 Global nitrogen regulator NrpRII	8.0638	7.67412	-0.389677	735	B	K21640	global nitrogen regulator NrpRII	F4BX01_METSG	UniRef90_F4BX01 NRD1_2 domain-containing protein n=5 Tax=root TaxID=1 RepID=F4BX01_METSG	root	TRUE	0.947	475	1.684e-149								NrpR regulatory domains NRD1 and 2 [PF01995.18]				0	PMX.81_00360	K21640	nrpRII; global nitrogen regulator NrpRII	177			PMX.81_00360_Global_nitrogen_regulator_NrpRII	NO_SP	1.00002	0	0	0	0	0
PMX.81	PMX.81_00361 hypothetical protein	7.17822	6.63728	-0.540942	714	B	K09006	uncharacterized protein	A0A524QPE6_9EURY	UniRef90_A0A524QPE6 RNA-free ribonuclease P n=12 Tax=root TaxID=1 RepID=A0A524QPE6_9EURY	root	TRUE	0.895	444	7.963e-139								PINc domain ribonuclease [PF08745.13]				0	PMX.81_00361	K09006	K09006; RNA-free ribonuclease P [EC:3.1.26.5]	194			PMX.81_00361_hypothetical_protein	NO_SP	1.00001	0	0	0	0	0
PMX.81	PMX.81_00362 Sensor histidine kinase RcsC	4.62506	6.74229	2.11723	3270	B			F4BWZ9_METSG	UniRef90_F4BWZ9 Two-component hybrid sensor and regulator n=4 Tax=root TaxID=1 RepID=F4BWZ9_METSG	root	TRUE	0.933	2130	0								Histidine kinase-, DNA gyrase B-, and HSP90-like ATPase [PF02518.28]; Response regulator receiver domain [PF00072.26]; His Kinase A (phospho-acceptor) domain [PF00512.27]; Domain of unknown function (DUF4084) [PF13321.8]; Heme NO binding associated [PF07701.16]				0	PMX.81_00362			189	K11527	10	PMX.81_00362_Sensor_histidine_kinase_RcsC	NO_SP	0.999991	0	0	0	0	0
PMX.81	PMX.81_00363 hypothetical protein	7.58115	7.13891	-0.442237	345	C	K09731	uncharacterized protein	F4BWZ8_METSG	UniRef90_F4BWZ8 UPF0212 protein MCON_0549 n=11 Tax=root TaxID=1 RepID=F4BWZ8_METSG	root	FALSE	0.967	234	1.853e-68								Protein of unknown function (DUF555) [PF04475.14]				0	PMX.81_00363	K09731	K09731; uncharacterized protein	71			PMX.81_00363_hypothetical_protein	NO_SP	1.00001	0	0	0	0	0
PMX.81	PMX.81_00364 3'-5' exonuclease DinG	6.89469	6.62258	-0.272113	2466	B			F4BWZ7_METSG	UniRef90_F4BWZ7 Conserved domain protein n=4 Tax=Methanosarcinales TaxID=94695 RepID=F4BWZ7_METSG	Methanosarcinales	TRUE	0.948	1547	0								Helicase C-terminal domain [PF13307.8]; DEAD_2 [PF06733.17]; Helical and beta-bridge domain [PF06777.13]		sp|Q4JC68|XPD_SULAC ATP-dependent DNA helicase Saci_0192; Xh	Xh	0	PMX.81_00364	K10844	ERCC2, XPD; DNA excision repair protein ERCC-2 [EC:5.6.2.3]	229			PMX.81_00364_3_-5__exonuclease_DinG	NO_SP	0.984692	0.015151	5.7e-05	3.1e-05	4.6e-05	2.7e-05
PMX.81	PMX.81_00365 hypothetical protein	8.1637	8.38412	0.220423	648	B			F4BWZ6_METSG	UniRef90_F4BWZ6 Uncharacterized protein n=4 Tax=root TaxID=1 RepID=F4BWZ6_METSG	root	TRUE	0.848	372	3.269e-114												0	PMX.81_00365			24	K01531	1	PMX.81_00365_hypothetical_protein	SP	0.000146	0.999353	0.000126	0.00014	0.000111	0.000114	CS pos: 25-26. Pr: 0.9817
PMX.81	PMX.81_00366 hypothetical protein	6.52034	7.74279	1.22245	1314	B			F4BWZ5_METSG	UniRef90_F4BWZ5 Uncharacterized protein n=4 Tax=root TaxID=1 RepID=F4BWZ5_METSG	root	TRUE	0.955	879	1.88e-285												0	PMX.81_00366			71			PMX.81_00366_hypothetical_protein	NO_SP	1.00004	4e-06	0	0	0	0
PMX.81	PMX.81_00367 hypothetical protein	6.37321	6.638	0.264794	729	B			F4BWZ4_METSG	UniRef90_F4BWZ4 Uncharacterized protein n=5 Tax=root TaxID=1 RepID=F4BWZ4_METSG	root	TRUE	0.953	486	2.245e-153												0	PMX.81_00367			33	K03695	1	PMX.81_00367_hypothetical_protein	NO_SP	0.999991	0	0	0	0	0
PMX.81	PMX.81_00368 Cell division suppressor protein YneA	4.66668	3.67996	-0.986719	1539	B			A0A1V4VEZ0_9EURY	UniRef90_A0A1V4VEZ0 LysM domain-containing protein n=6 Tax=root TaxID=1 RepID=A0A1V4VEZ0_9EURY	root	TRUE	0.984	1052	0								LysM domain [PF01476.22]				0	PMX.81_00368			7	K08307	1	PMX.81_00368_Cell_division_suppressor_protein_YneA	NO_SP	1.00001	0	0	0	0	0
PMX.81	PMX.81_00369 hypothetical protein	7.89483	9.77582	1.88098	717	B	K07464	CRISPR-associated exonuclease Cas4 [EC:3.1.12.1]	F4BWZ2_METSG	UniRef90_F4BWZ2 Cas_Cas4 domain-containing protein n=5 Tax=root TaxID=1 RepID=F4BWZ2_METSG	root	TRUE	0.963	484	8.992e-153								Domain of unknown function DUF83 [PF01930.19]; PD-(D/E)XK nuclease superfamily [PF12705.9]; CRISPR-associated exonuclease Csa1 [PF06023.14]				1	PMX.81_00369	K07464	cas4; CRISPR-associated exonuclease Cas4 [EC:3.1.12.1]	63			PMX.81_00369_hypothetical_protein	NO_SP	1.00001	0	0	0	0	0
PMX.81	PMX.81_00370 GTPase Obg	7.14944	6.44782	-0.701617	1287	B	K06944	uncharacterized protein	A0A524QP81_9EURY	UniRef90_A0A524QP81 GTP-binding protein n=1 Tax=Methanothrix sp. TaxID=90426 RepID=A0A524QP81_9EURY	Methanothrix sp.	TRUE	0.881	674	1.645e-214								C-terminal region of MMR_HSR1 domain [PF16897.7]; 50S ribosome-binding GTPase [PF01926.25]; Ferrous iron transport protein B [PF02421.20]; TGS domain [PF02824.23]				0	PMX.81_00370			169			PMX.81_00370_GTPase_Obg	NO_SP	1.00002	0	0	0	0	0
PMX.81	PMX.81_00371 hypothetical protein	5.94104	9.50497	3.56393	330	C			A0A1V4VCB7_9EURY	UniRef90_A0A1V4VCB7 Uncharacterized protein n=2 Tax=Methanosarcinales TaxID=94695 RepID=A0A1V4VCB7_9EURY	Methanosarcinales	FALSE	0.943	218	6.146e-63												0	PMX.81_00371			4	K02013	1	PMX.81_00371_hypothetical_protein	NO_SP	1.00002	0	0	0	0	0
PMX.81	PMX.81_00372 hypothetical protein	6.94565	8.36471	1.41906	834	B	K02040	phosphate transport system substrate-binding protein	F4BWY8_METSG	UniRef90_F4BWY8 Phosphate binding protein n=5 Tax=root TaxID=1 RepID=F4BWY8_METSG	root	TRUE	0.935	545	6.348e-173								PBP superfamily domain [PF12849.9]; PBP superfamily domain [PF12727.9]				0	PMX.81_00372	K02040	pstS; phosphate transport system substrate-binding protein	109			PMX.81_00372_hypothetical_protein	SP	0.000236	0.999181	0.000186	0.00018	0.000137	0.000135	CS pos: 23-24. Pr: 0.9793
PMX.81	PMX.81_00373 hypothetical protein	0	4.6519	4.6519	1686	B	K13730,K13730	internalin A; internalin A	F4BWY7_METSG	UniRef90_F4BWY7 Internalin-A, putative n=2 Tax=Methanothrix soehngenii TaxID=2223 RepID=F4BWY7_METSG	Methanothrix soehngenii	TRUE	0.906	1062	0								Leucine-rich repeat [PF14580.8]; Leucine rich repeat [PF13855.8]; Leucine Rich repeats (2 copies) [PF12799.9]; BspA type Leucine rich repeat region (6 copies) [PF13306.8]				0	PMX.81_00373	K13730	inlA; internalin A	120			PMX.81_00373_hypothetical_protein	SP	0.000321	0.998692	0.00032	0.000266	0.000208	0.000215	CS pos: 17-18. Pr: 0.9439
PMX.81	PMX.81_00374 GTP 3',8-cyclase	3.5323	4.65976	1.12746	972	B			F4BWY6_METSG	UniRef90_F4BWY6 Radical SAM domain family protein n=4 Tax=root TaxID=1 RepID=F4BWY6_METSG	root	TRUE	0.972	664	3.449e-213								4Fe-4S single cluster domain [PF13353.8]; Radical SAM superfamily [PF04055.23]; 4Fe-4S single cluster domain [PF13394.8]				0	PMX.81_00374			215			PMX.81_00374_GTP_3_,8-cyclase	NO_SP	0.99999	0	0	0	0	0
PMX.81	PMX.81_00375 hypothetical protein	8.26589	9.28608	1.02018	744	B	K06869	uncharacterized protein	F4BUT9_METSG	UniRef90_F4BUT9 Uncharacterized protein n=5 Tax=root TaxID=1 RepID=F4BUT9_METSG	root	TRUE	0.923	479	8.285e-151								PAC2 family [PF09754.11]				0	PMX.81_00375	K06869	K06869; uncharacterized protein	195			PMX.81_00375_hypothetical_protein	NO_SP	1.00001	0	0	0	0	0
PMX.81	PMX.81_00376 Glucosamine-6-phosphate deaminase	7.34172	8.43579	1.09407	390	C	K09135	uncharacterized protein	F4BUT8_METSG	UniRef90_F4BUT8 Uncharacterized protein n=5 Tax=root TaxID=1 RepID=F4BUT8_METSG	root	FALSE	0.926	229	2.323e-66								Protein of unknown function (DUF473) [PF04322.14]				0	PMX.81_00376	K09135	K09135; uncharacterized protein	64			PMX.81_00376_Glucosamine-6-phosphate_deaminase	NO_SP	1.00002	0	0	0	0	0
PMX.81	PMX.81_00377 Geranylgeranylglyceryl phosphate synthase	8.04325	9.2787	1.23545	1452	B			A0A0W8FCC9_9ZZZZ	UniRef90_A0A0W8FCC9 Pterin-binding domain-containing protein n=5 Tax=root TaxID=1 RepID=A0A0W8FCC9_9ZZZZ	root	TRUE	0.921	932	7.429e-303								Domain of unknown function (DUF4346) [PF14251.8]; Family of unknown function (DUF6513) [PF20123.1]; Pterin binding enzyme [PF00809.24]				0	PMX.81_00377			236			PMX.81_00377_Geranylgeranylglyceryl_phosphate_synthase	NO_SP	1.00002	0	0	0	0	0
PMX.81	PMX.81_00378 hypothetical protein	9.2873	8.13226	-1.15505	858	B			F4BUT6_METSG	UniRef90_F4BUT6 Uncharacterized protein n=4 Tax=root TaxID=1 RepID=F4BUT6_METSG	root	TRUE	0.963	579	1.137e-184												0	PMX.81_00378			22	K07346	1	PMX.81_00378_hypothetical_protein	NO_SP	0.603979	0.395448	0.000149	0.000171	0.00013	0.000115
PMX.81	PMX.81_00379 50S ribosomal protein L7Ae	10.2725	8.56319	-1.70931	369	C	K02936	large subunit ribosomal protein L7Ae	F4BUT5_METSG	UniRef90_F4BUT5 50S ribosomal protein L7Ae n=19 Tax=root TaxID=1 RepID=F4BUT5_METSG	root	FALSE	0.918	237	4.105e-69								Ribosomal protein L7Ae/L30e/S12e/Gadd45 family [PF01248.28]				0	PMX.81_00379	K02936	RP-L7Ae, RPL7A; large subunit ribosomal protein L7Ae	84			PMX.81_00379_50S_ribosomal_protein_L7Ae	NO_SP	1.00001	0	0	0	0	0
PMX.81	PMX.81_00380 30S ribosomal protein S28e	10.0809	7.72384	-2.35706	213	C	K02979	small subunit ribosomal protein S28e	F4BUT4_METSG	UniRef90_F4BUT4 30S ribosomal protein S28e n=20 Tax=root TaxID=1 RepID=F4BUT4_METSG	root	FALSE	0.949	142	2.906e-37								Ribosomal protein S28e [PF01200.20]				0	PMX.81_00380	K02979	RP-S28e, RPS28; small subunit ribosomal protein S28e	78			PMX.81_00380_30S_ribosomal_protein_S28e	NO_SP	1	0	0	0	0	0
PMX.81	PMX.81_00381 50S ribosomal protein L24e	9.93694	7.32667	-2.61027	171	C	K02896	large subunit ribosomal protein L24e	F4BUT3_METSG	UniRef90_F4BUT3 50S ribosomal protein L24e n=18 Tax=root TaxID=1 RepID=F4BUT3_METSG	root	FALSE	1	125	1.173e-31								Ribosomal protein L24e [PF01246.22]; YHS domain [PF04945.15]				0	PMX.81_00381	K02896	RP-L24e, RPL24; large subunit ribosomal protein L24e	35			PMX.81_00381_50S_ribosomal_protein_L24e	NO_SP	0.999979	0	0	0	0	0
PMX.81	PMX.81_00382 Nucleoside diphosphate kinase	10.32	8.6898	-1.63017	432	C	K00940	nucleoside-diphosphate kinase [EC:2.7.4.6]	F4BUT2_METSG	UniRef90_F4BUT2 Nucleoside diphosphate kinase n=5 Tax=root TaxID=1 RepID=F4BUT2_METSG	root	FALSE	0.96	291	1.337e-87								Nucleoside diphosphate kinase [PF00334.21]				0	PMX.81_00382	K00940	ndk, NME; nucleoside-diphosphate kinase [EC:2.7.4.6]	143			PMX.81_00382_Nucleoside_diphosphate_kinase	NO_SP	0.999997	0	0	0	0	0
PMX.81	PMX.81_00383 putative translation initiation factor IF-2	9.07466	9.67958	0.604922	1809	B	K03243	translation initiation factor 5B	A0A7L4Q6V0_9EURY	UniRef90_A0A7L4Q6V0 Translation initiation factor IF-2 n=4 Tax=root TaxID=1 RepID=A0A7L4Q6V0_9EURY	root	TRUE	0.937	1184	0								Elongation factor Tu domain 4 [PF14578.8]; Elongation factor Tu GTP binding domain [PF00009.29]; Translation-initiation factor 2 [PF11987.10]				0	PMX.81_00383	K03243	EIF5B; translation initiation factor 5B	391			PMX.81_00383_putative_translation_initiation_factor_IF-2	NO_SP	1.00004	0	0	0	0	0
PMX.81	PMX.81_00384 Glucans biosynthesis protein C	7.1115	7.24969	0.138185	600	B	K23541	Ca2+/H+ antiporter, TMEM165/GDT1 family	F4BUT0_METSG	UniRef90_F4BUT0 Transmembrane protein (UPF0016) n=5 Tax=root TaxID=1 RepID=F4BUT0_METSG	root	TRUE	0.876	364	8.485e-112								Uncharacterized protein family UPF0016 [PF01169.21]				0	PMX.81_00384	K23541	TMEM165, GDT1; Ca2+/H+ antiporter, TMEM165/GDT1 family	59			PMX.81_00384_Glucans_biosynthesis_protein_C	NO_SP	0.999987	0	0	0	0	0
PMX.81	PMX.81_00385 Exoribonuclease 2	11.5553	9.16181	-2.39353	195	C			F4BUS9_METSG	UniRef90_F4BUS9 Cold shock DNA binding domain protein n=6 Tax=root TaxID=1 RepID=F4BUS9_METSG	root	FALSE	0.96	132	8.088e-34								'Cold-shock' DNA-binding domain [PF00313.24]				0	PMX.81_00385	K03704	cspA; cold shock protein	29			PMX.81_00385_Exoribonuclease_2	NO_SP	1.00001	0	0	0	0	0
PMX.81	PMX.81_00386 Thermosome subunit	11.0623	10.0741	-0.98816	1704	B	K22447	archaeal chaperonin	F4BUS8_METSG	UniRef90_F4BUS8 Thermosome subunit gamma n=3 Tax=root TaxID=1 RepID=F4BUS8_METSG	root	TRUE	0.891	1053	0								TCP-1/cpn60 chaperonin family [PF00118.26]		sp|B2UKV8|CH60_AKKM8 60 kDa chaperonin; Xh	Xh	0	PMX.81_00386	K22447	cct, ths; archaeal chaperonin	306			PMX.81_00386_Thermosome_subunit	NO_SP	1.00003	0	0	0	0	0
PMX.81	PMX.81_00387 Cardiolipin synthase B	8.27061	8.28015	0.00954234	786	B			F4BUS7_METSG	UniRef90_F4BUS7 PLD phosphodiesterase domain-containing protein n=3 Tax=root TaxID=1 RepID=F4BUS7_METSG	root	TRUE	0.944	519	3.251e-164								PLD-like domain [PF13091.8]				0	PMX.81_00387			8	K06131	2	PMX.81_00387_Cardiolipin_synthase_B	NO_SP	1.00002	0	0	0	0	0
PMX.81	PMX.81_00388 putative S-adenosylmethionine-dependent methyltransferase	7.6474	8.35326	0.705853	504	C			F4BUS6_METSG	UniRef90_F4BUS6 Methylase, putative n=4 Tax=root TaxID=1 RepID=F4BUS6_METSG	root	FALSE	0.956	338	2.82e-103								Methyltransferase small domain [PF05175.16]; Nodulation protein S (NodS) [PF05401.13]; Protein-L-isoaspartate(D-aspartate) O-methyltransferase (PCMT) [PF01135.21]; Conserved hypothetical protein 95 [PF03602.17]; Methyltransferase domain [PF13847.8]; Methyltransferase domain [PF13489.8]; Methionine biosynthesis protein MetW [PF07021.14]; Methyltransferase domain [PF13649.8]; Ribosomal protein L11 …				0	PMX.81_00388	K02493	hemK, prmC, HEMK; release factor glutamine methyltransferase [EC:2.1.1.297]	71			PMX.81_00388_putative_S-adenosylmethionine-dependent_methyltransferase	NO_SP	1.00001	0	0	0	0	0
PMX.81	PMX.81_00389 GTPase Obg	6.15273	6.13425	-0.0184752	963	B	K06943	nucleolar GTP-binding protein	F4BUS5_METSG	UniRef90_F4BUS5 GTP-binding protein n=4 Tax=root TaxID=1 RepID=F4BUS5_METSG	root	TRUE	0.943	635	2.94e-203								NOG1 N-terminal helical domain [PF17835.3]; Nucleolar GTP-binding protein 1 (NOG1) [PF06858.16]; Ferrous iron transport protein B [PF02421.20]; 50S ribosome-binding GTPase [PF01926.25]; MnmE helical domain [PF12631.9]; AIG1 family [PF04548.18]				0	PMX.81_00389	K06943	NOG1; nucleolar GTP-binding protein	175			PMX.81_00389_GTPase_Obg	NO_SP	0.999993	0	0	0	0	0
PMX.81	PMX.81_00390 hypothetical protein	9.92222	12.5323	2.61009	285	C	K07569	RNA-binding protein	F4BUS4_METSG	UniRef90_F4BUS4 Uncharacterized protein n=5 Tax=root TaxID=1 RepID=F4BUS4_METSG	root	FALSE	0.977	196	1.435e-55								Gar1/Naf1 RNA binding region [PF04410.16]				0	PMX.81_00390	K07569	gar1; RNA-binding protein	32			PMX.81_00390_hypothetical_protein	NO_SP	1.00001	0	0	0	0	0
PMX.81	PMX.81_00391 Acetyl-coenzyme A carboxylase carboxyl transferase subunit beta, chloroplastic	9.82302	13.0001	3.17713	1014	B	K03124	transcription initiation factor TFIIB	TF2B_METTP	UniRef90_A0B5T8 Transcription initiation factor IIB n=29 Tax=root TaxID=1 RepID=TF2B_METTP	root	TRUE	0.88	619	2.649e-197								Transcription factor TFIIB repeat [PF00382.21]; TFIIB zinc-binding [PF08271.14]				0	PMX.81_00391	K03124	TFIIB, GTF2B, SUA7, tfb; transcription initiation factor TFIIB	283			PMX.81_00391_Acetyl-coenzyme_A_carboxylase_carboxyl_transferase_subunit_beta,_c	NO_SP	1.00001	0	0	0	0	0
PMX.81	PMX.81_00392 Acylphosphatase	7.75049	9.56398	1.81349	720	B			F4BUS2_METSG	UniRef90_F4BUS2 Acylphosphatase n=5 Tax=root TaxID=1 RepID=F4BUS2_METSG	root	TRUE	0.878	438	9.9e-137								Acylphosphatase [PF00708.20]				0	PMX.81_00392			5	K01512	4	PMX.81_00392_Acylphosphatase	NO_SP	1.00001	0	0	0	0	0
PMX.81	PMX.81_00393 hypothetical protein	7.28313	6.41614	-0.866994	177	C			A0A1V4UWT8_9EURY	UniRef90_A0A1V4UWT8 Uncharacterized protein n=2 Tax=root TaxID=1 RepID=A0A1V4UWT8_9EURY	root	FALSE	0.959	119	1.099e-29												0	PMX.81_00393						PMX.81_00393_hypothetical_protein	NO_SP	0.999991	0	0	0	0	0
PMX.81	PMX.81_00394 hypothetical protein	3.3744	2.38641	-0.987993	768	B			F4BUS1_METSG	UniRef90_F4BUS1 DUF1624 domain-containing protein n=5 Tax=root TaxID=1 RepID=F4BUS1_METSG	root	TRUE	0.944	507	2.291e-160								Heparan-alpha-glucosaminide N-acetyltransferase, catalytic [PF07786.14]				0	PMX.81_00394			109			PMX.81_00394_hypothetical_protein	NO_SP	1	0	0	0	0	0
PMX.81	PMX.81_00395 Nucleoside kinase	7.59102	7.55938	-0.0316414	1095	B			F4BUS0_METSG	UniRef90_F4BUS0 PfkB domain protein n=5 Tax=root TaxID=1 RepID=F4BUS0_METSG	root	TRUE	0.944	669	2.831e-214								pfkB family carbohydrate kinase [PF00294.26]; Phosphomethylpyrimidine kinase [PF08543.14]				0	PMX.81_00395	K00852	rbsK, RBKS; ribokinase [EC:2.7.1.15]	41			PMX.81_00395_Nucleoside_kinase	NO_SP	1.00001	0	0	0	0	0
PMX.81	PMX.81_00396 hypothetical protein	6.42831	4.3955	-2.03282	162	C			F4BUR9_METSG	UniRef90_F4BUR9 Uncharacterized protein n=4 Tax=root TaxID=1 RepID=F4BUR9_METSG	root	FALSE	0.945	108	1.15e-25												0	PMX.81_00396						PMX.81_00396_hypothetical_protein	NO_SP	0.999984	0	0	0	0	0
PMX.81	PMX.81_00397 hypothetical protein	6.10252	5.52149	-0.581022	159	C			F4BUR8_METSG	UniRef90_F4BUR8 Uncharacterized protein n=3 Tax=root TaxID=1 RepID=F4BUR8_METSG	root	FALSE	1	124	1.797e-31												0	PMX.81_00397			22	K19166	1	PMX.81_00397_hypothetical_protein	NO_SP	0.999995	0	0	0	0	0
PMX.81	PMX.81_00398 Tyramine--L-glutamate ligase	6.00658	4.17282	-1.83376	915	B	K06914	tyramine---L-glutamate ligase [EC:6.3.4.24]	F4BUR7_METSG	UniRef90_F4BUR7 ATP-grasp domain-containing protein n=4 Tax=root TaxID=1 RepID=F4BUR7_METSG	root	TRUE	0.954	612	1.653e-195								ATP-grasp domain [PF02655.16]				0	PMX.81_00398	K06914	mfnD; tyramine---L-glutamate ligase [EC:6.3.4.24]	136			PMX.81_00398_Tyramine--L-glutamate_ligase	NO_SP	1.00003	0	0	0	0	0
PMX.81	PMX.81_00399 putative cobalt-precorrin-6B C(15)-methyltransferase (decarboxylating)	8.69164	7.84646	-0.845187	513	C			F4BUR6_METSG	UniRef90_F4BUR6 Uncharacterized protein n=4 Tax=root TaxID=1 RepID=F4BUR6_METSG	root	FALSE	0.97	349	2.517e-107								Protein-L-isoaspartate(D-aspartate) O-methyltransferase (PCMT) [PF01135.21]; Methyltransferase domain [PF13847.8]; Histone methylation protein DOT1 [PF08123.15]; Ribosomal protein L11 methyltransferase (PrmA) [PF06325.15]				0	PMX.81_00399	K02191	cbiT; cobalt-precorrin-6B (C15)-methyltransferase [EC:2.1.1.196]	63			PMX.81_00399_putative_cobalt-precorrin-6B_C_15_-methyltransferase__decarboxylat	NO_SP	1	0	0	0	0	0
PMX.81	PMX.81_00400 Siroheme synthase	8.3584	7.82714	-0.531263	609	B	K03394	precorrin-2/cobalt-factor-2 C20-methyltransferase [EC:2.1.1.130 2.1.1.151]	F4BUR5_METSG	UniRef90_F4BUR5 Uroporphyrin-III C/tetrapyrrole methyltransferase n=4 Tax=root TaxID=1 RepID=F4BUR5_METSG	root	TRUE	0.939	400	3.345e-124								Tetrapyrrole (Corrin/Porphyrin) Methylases [PF00590.22]				0	PMX.81_00400	K03394	cobI-cbiL; precorrin-2/cobalt-factor-2 C20-methyltransferase [EC:2.1.1.130 2.1.1.151]	158			PMX.81_00400_Siroheme_synthase	NO_SP	1.00001	0	0	0	0	0
PMX.81	PMX.81_00401 S-adenosyl-L-methionine-dependent uroporphyrinogen III methyltransferase	8.60695	8.42439	-0.182556	711	B	K05936	precorrin-4/cobalt-precorrin-4 C11-methyltransferase [EC:2.1.1.133 2.1.1.271]	F4BUR4_METSG	UniRef90_F4BUR4 Precorrin-4 C11-methyltransferase n=5 Tax=root TaxID=1 RepID=F4BUR4_METSG	root	TRUE	0.928	461	1.347e-144								Tetrapyrrole (Corrin/Porphyrin) Methylases [PF00590.22]				0	PMX.81_00401	K05936	cobM, cbiF; precorrin-4/cobalt-precorrin-4 C11-methyltransferase [EC:2.1.1.133 2.1.1.271]	167			PMX.81_00401_S-adenosyl-L-methionine-dependent_uroporphyrinogen_III_methyltrans	NO_SP	1	0	0	0	0	0
PMX.81	PMX.81_00402 hypothetical protein	8.15631	8.01957	-0.136744	768	B	K02189	cobalt-precorrin 5A hydrolase [EC:3.7.1.12]	F4BUR3_METSG	UniRef90_F4BUR3 Cobalamin (Vitamin B12) biosynthesis CbiG protein n=5 Tax=root TaxID=1 RepID=F4BUR3_METSG	root	TRUE	0.916	490	2.424e-154								Cobalamin synthesis G C-terminus [PF01890.18]; Cobalamin synthesis G N-terminal [PF11760.10]				0	PMX.81_00402	K02189	cbiG; cobalt-precorrin 5A hydrolase [EC:3.7.1.12]	134			PMX.81_00402_hypothetical_protein	NO_SP	1	0	0	0	0	0
PMX.81	PMX.81_00403 Siroheme synthase	8.00333	8.22565	0.222323	1431	B			F4BUR2_METSG	UniRef90_F4BUR2 Cobalt-precorrin-3B C(17)-methyltransferase n=5 Tax=root TaxID=1 RepID=F4BUR2_METSG	root	TRUE	0.939	939	1.352e-305								Tetrapyrrole (Corrin/Porphyrin) Methylases [PF00590.22]				0	PMX.81_00403	K05934	cobJ, cbiH; precorrin-3B C17-methyltransferase / cobalt-factor III methyltransferase [EC:2.1.1.131 2.1.1.272]	103	K02232	2	PMX.81_00403_Siroheme_synthase	NO_SP	1.00002	0	0	0	0	0
PMX.81	PMX.81_00404 hypothetical protein	7.10277	6.29433	-0.808438	285	E																					0	PMX.81_00404						PMX.81_00404_hypothetical_protein	NO_SP	0.91146	0.088291	7.8e-05	5.7e-05	5.7e-05	6.2e-05
PMX.81	PMX.81_00405 Membrane protein insertase YidC	9.97698	9.99713	0.0201408	609	B			A0A1V4VDN0_9EURY	UniRef90_A0A1V4VDN0 Membrane protein insertase YidC n=4 Tax=root TaxID=1 RepID=A0A1V4VDN0_9EURY	root	TRUE	0.933	397	3.043e-123								Integral membrane protein EMC3/TMCO1-like [PF01956.18]				0	PMX.81_00405			105			PMX.81_00405_Membrane_protein_insertase_YidC	NO_SP	0.99998	0	0	0	0	0
PMX.81	PMX.81_00406 Protein translocase subunit SecY	9.89885	8.76419	-1.13466	1614	B	K03076	preprotein translocase subunit SecY	F4BZU0_METSG	UniRef90_F4BZU0 Protein translocase subunit SecY n=4 Tax=root TaxID=1 RepID=F4BZU0_METSG	root	TRUE	0.905	1016	0								SecY [PF00344.22]				0	PMX.81_00406	K03076	secY; preprotein translocase subunit SecY	323			PMX.81_00406_Protein_translocase_subunit_SecY	NO_SP	0.999994	0	0	0	0	0
PMX.81	PMX.81_00407 hypothetical protein	10.0879	8.52183	-1.56603	378	C			F4BZU1_METSG	UniRef90_F4BZU1 50S ribosomal protein L15 n=5 Tax=root TaxID=1 RepID=F4BZU1_METSG	root	FALSE	0.942	249	1.933e-73								Ribosomal proteins 50S-L15, 50S-L18e, 60S-L27A [PF00828.21]				0	PMX.81_00407	K02876	RP-L15, MRPL15, rplO; large subunit ribosomal protein L15	33			PMX.81_00407_hypothetical_protein	NO_SP	1.00001	0	0	0	0	0
PMX.81	PMX.81_00408 50S ribosomal protein L30	10.2271	8.62246	-1.60469	456	C	K02907	large subunit ribosomal protein L30	F4BZU2_METSG	UniRef90_F4BZU2 50S ribosomal protein L30 n=5 Tax=root TaxID=1 RepID=F4BZU2_METSG	root	FALSE	0.966	309	9.692e-94								Ribosomal protein L30p/L7e [PF00327.22]				0	PMX.81_00408	K02907	RP-L30, MRPL30, rpmD; large subunit ribosomal protein L30	94			PMX.81_00408_50S_ribosomal_protein_L30	NO_SP	1.00002	0	0	0	0	0
PMX.81	PMX.81_00409 30S ribosomal protein S5	10.4973	8.4413	-2.05598	624	B	K02988	small subunit ribosomal protein S5	F4BZU3_METSG	UniRef90_F4BZU3 30S ribosomal protein S5 n=9 Tax=root TaxID=1 RepID=F4BZU3_METSG	root	TRUE	0.957	419	1.545e-130								Ribosomal protein S5, N-terminal domain [PF00333.22]; Ribosomal protein S5, C-terminal domain [PF03719.17]				0	PMX.81_00409	K02988	RP-S5, MRPS5, rpsE; small subunit ribosomal protein S5	183			PMX.81_00409_30S_ribosomal_protein_S5	NO_SP	1.00003	0	0	0	0	0
PMX.81	PMX.81_00410 50S ribosomal protein L18	10.3473	8.59712	-1.75018	528	C			F4BZU4_METSG	UniRef90_F4BZU4 50S ribosomal protein L18 n=5 Tax=root TaxID=1 RepID=F4BZU4_METSG	root	FALSE	0.927	330	1.658e-100								Ribosomal large subunit proteins 60S L5, and 50S L18 [PF17144.6]				0	PMX.81_00410	K02881	RP-L18, MRPL18, rplR; large subunit ribosomal protein L18	105			PMX.81_00410_50S_ribosomal_protein_L18	NO_SP	1.00002	0	0	0	0	0
PMX.81	PMX.81_00411 50S ribosomal protein L19e	9.83624	8.72203	-1.11421	462	C	K02885	large subunit ribosomal protein L19e	F4BZU5_METSG	UniRef90_F4BZU5 50S ribosomal protein L19e n=5 Tax=root TaxID=1 RepID=F4BZU5_METSG	root	FALSE	0.948	307	7.091e-93								Ribosomal protein L19e [PF01280.22]				0	PMX.81_00411	K02885	RP-L19e, RPL19; large subunit ribosomal protein L19e	131			PMX.81_00411_50S_ribosomal_protein_L19e	NO_SP	1.00001	0	0	0	0	0
PMX.81	PMX.81_00412 50S ribosomal protein L32e	9.99484	8.11355	-1.88129	375	C	K02912	large subunit ribosomal protein L32e	F4BZU6_METSG	UniRef90_F4BZU6 50S ribosomal protein L32e n=5 Tax=root TaxID=1 RepID=F4BZU6_METSG	root	FALSE	0.935	245	4.336e-72								Ribosomal protein L32 [PF01655.20]				0	PMX.81_00412	K02912	RP-L32e, RPL32; large subunit ribosomal protein L32e	70			PMX.81_00412_50S_ribosomal_protein_L32e	NO_SP	1.00002	0	0	0	0	0
PMX.81	PMX.81_00413 50S ribosomal protein L6	10.0392	7.97348	-2.06569	531	B	K02933	large subunit ribosomal protein L6	F4BZU7_METSG	UniRef90_F4BZU7 50S ribosomal protein L6 n=5 Tax=root TaxID=1 RepID=F4BZU7_METSG	root	TRUE	0.943	351	1.301e-107								Ribosomal protein L6 [PF00347.25]				0	PMX.81_00413	K02933	RP-L6, MRPL6, rplF; large subunit ribosomal protein L6	147			PMX.81_00413_50S_ribosomal_protein_L6	NO_SP	1.00001	0	0	0	0	0
PMX.81	PMX.81_00414 30S ribosomal protein S8	9.74015	8.13898	-1.60117	390	C	K02994	small subunit ribosomal protein S8	F4BZU8_METSG	UniRef90_F4BZU8 30S ribosomal protein S8 n=24 Tax=root TaxID=1 RepID=F4BZU8_METSG	root	FALSE	0.965	264	1.439e-78								Ribosomal protein S8 [PF00410.21]				0	PMX.81_00414	K02994	RP-S8, rpsH; small subunit ribosomal protein S8	141			PMX.81_00414_30S_ribosomal_protein_S8	NO_SP	1.00005	0	0	0	0	0
PMX.81	PMX.81_00415 30S ribosomal protein S14 type Z	8.74858	6.95545	-1.79312	153	C	K02954	small subunit ribosomal protein S14	F4BZU9_METSG	UniRef90_F4BZU9 30S ribosomal protein S14 type Z n=19 Tax=root TaxID=1 RepID=F4BZU9_METSG	root	FALSE	1	111	7.775e-27								Ribosomal protein S14p/S29e [PF00253.23]				0	PMX.81_00415	K02954	RP-S14, MRPS14, rpsN; small subunit ribosomal protein S14	35			PMX.81_00415_30S_ribosomal_protein_S14_type_Z	NO_SP	0.999979	0	0	0	0	0
PMX.81	PMX.81_00416 50S ribosomal protein L5	10.2841	8.51746	-1.76661	516	C	K02931	large subunit ribosomal protein L5	F4BZV0_METSG	UniRef90_F4BZV0 50S ribosomal protein L5 n=5 Tax=root TaxID=1 RepID=F4BZV0_METSG	root	FALSE	0.925	327	1.248e-99								ribosomal L5P family C-terminus [PF00673.23]; Ribosomal protein L5 [PF00281.21]				0	PMX.81_00416	K02931	RP-L5, MRPL5, rplE; large subunit ribosomal protein L5	109			PMX.81_00416_50S_ribosomal_protein_L5	NO_SP	1.00005	0	0	0	0	0
PMX.81	PMX.81_00417 30S ribosomal protein S4E	10.2485	8.6655	-1.58296	705	B	K02987	small subunit ribosomal protein S4e	F4BZV1_METSG	UniRef90_F4BZV1 30S ribosomal protein S4e n=5 Tax=root TaxID=1 RepID=F4BZV1_METSG	root	TRUE	0.946	467	1.082e-146								Ribosomal family S4e [PF00900.22]; RS4NT (NUC023) domain [PF08071.14]				0	PMX.81_00417	K02987	RP-S4e, RPS4; small subunit ribosomal protein S4e	139			PMX.81_00417_30S_ribosomal_protein_S4E	NO_SP	1.00005	0	0	0	0	0
PMX.81	PMX.81_00418 50S ribosomal protein L24	10.2536	7.99909	-2.25454	288	C			A0A257M7F8_9EURY	UniRef90_A0A257M7F8 Large subunit ribosomal protein L24 n=1 Tax=Methanosaeta sp. ASP1-2 TaxID=1917476 RepID=A0A257M7F8_9EURY	Methanosaeta sp. ASP1-2	FALSE	0.878	176	1.522e-48								Ribosomal proteins L26 eukaryotic, L24P archaeal [PF16906.7]; KOW motif [PF00467.31]				0	PMX.81_00418	K02895	RP-L24, MRPL24, rplX; large subunit ribosomal protein L24	40			PMX.81_00418_50S_ribosomal_protein_L24	NO_SP	1.00003	0	0	0	0	0
PMX.81	PMX.81_00419 50S ribosomal protein L14	9.65656	8.57706	-1.0795	399	C	K02874	large subunit ribosomal protein L14	F4BZV3_METSG	UniRef90_F4BZV3 50S ribosomal protein L14 n=18 Tax=Archaea TaxID=2157 RepID=F4BZV3_METSG	Archaea	FALSE	0.939	262	8.066e-78								Ribosomal protein L14p/L23e [PF00238.21]; Ribosomal protein L16p/L10e [PF00252.20]				0	PMX.81_00419	K02874	RP-L14, MRPL14, rplN; large subunit ribosomal protein L14	150			PMX.81_00419_50S_ribosomal_protein_L14	NO_SP	1.00002	0	0	0	0	0
PMX.81	PMX.81_00420 30S ribosomal protein S17	10.1324	8.97379	-1.15863	321	C	K02961	small subunit ribosomal protein S17	F4BZV4_METSG	UniRef90_F4BZV4 30S ribosomal protein S17 n=15 Tax=root TaxID=1 RepID=F4BZV4_METSG	root	FALSE	0.983	222	2.251e-64								Ribosomal protein S17 [PF00366.22]				0	PMX.81_00420	K02961	RP-S17, MRPS17, rpsQ; small subunit ribosomal protein S17	75			PMX.81_00420_30S_ribosomal_protein_S17	NO_SP	1.00001	0	0	0	0	0
PMX.81	PMX.81_00421 Ribonuclease P protein component 1	10.3686	8.62559	-1.74302	294	C	K03538	ribonuclease P protein subunit POP4 [EC:3.1.26.5]	F4BZV5_METSG	UniRef90_F4BZV5 Ribonuclease P protein component 1 n=4 Tax=root TaxID=1 RepID=F4BZV5_METSG	root	FALSE	0.919	189	4.929e-53								Ribonuclease P/MRP, subunit p29 [PF01868.18]				0	PMX.81_00421	K03538	POP4, RPP29; ribonuclease P protein subunit POP4 [EC:3.1.26.5]	27			PMX.81_00421_Ribonuclease_P_protein_component_1	NO_SP	0.999997	0	0	0	0	0
PMX.81	PMX.81_00422 50S ribosomal protein L29	10.5917	8.89484	-1.69686	201	C	K02904	large subunit ribosomal protein L29	F4BZV6_METSG	UniRef90_F4BZV6 50S ribosomal protein L29 n=4 Tax=root TaxID=1 RepID=F4BZV6_METSG	root	FALSE	0.896	126	1.037e-31								Ribosomal L29 protein [PF00831.25]				0	PMX.81_00422	K02904	RP-L29, rpmC; large subunit ribosomal protein L29	36			PMX.81_00422_50S_ribosomal_protein_L29	NO_SP	0.999993	0	0	0	0	0
PMX.81	PMX.81_00423 Polyribonucleotide nucleotidyltransferase	10.5486	9.73093	-0.817638	843	B	K02982	small subunit ribosomal protein S3	F4BZV7_METSG	UniRef90_F4BZV7 30S ribosomal protein S3 n=4 Tax=root TaxID=1 RepID=F4BZV7_METSG	root	TRUE	0.888	519	5.774e-164								Ribosomal protein S3, C-terminal domain [PF00189.22]; KH domain [PF07650.19]				0	PMX.81_00423	K02982	RP-S3, rpsC; small subunit ribosomal protein S3	135			PMX.81_00423_Polyribonucleotide_nucleotidyltransferase	NO_SP	1.00002	0	0	0	0	0
PMX.81	PMX.81_00424 50S ribosomal protein L22	11.0212	9.93027	-1.09094	462	C	K02890	large subunit ribosomal protein L22	F4BZV8_METSG	UniRef90_F4BZV8 50S ribosomal protein L22 n=5 Tax=root TaxID=1 RepID=F4BZV8_METSG	root	FALSE	0.968	314	2.416e-95								Ribosomal protein L22p/L17e [PF00237.21]				0	PMX.81_00424	K02890	RP-L22, MRPL22, rplV; large subunit ribosomal protein L22	124			PMX.81_00424_50S_ribosomal_protein_L22	NO_SP	1	0	0	0	0	0
PMX.81	PMX.81_00425 30S ribosomal protein S19	10.4345	8.83825	-1.59624	411	C			F4BZV9_METSG	UniRef90_F4BZV9 30S ribosomal protein S19P n=15 Tax=root TaxID=1 RepID=F4BZV9_METSG	root	FALSE	0.922	265	1.47e-78								Ribosomal protein S19 [PF00203.23]				0	PMX.81_00425	K02965	RP-S19, rpsS; small subunit ribosomal protein S19	91			PMX.81_00425_30S_ribosomal_protein_S19	NO_SP	1.00003	0	0	0	0	0
PMX.81	PMX.81_00426 50S ribosomal protein L2	9.8762	8.9765	-0.899701	714	B	K02886	large subunit ribosomal protein L2	F4BZW0_METSG	UniRef90_F4BZW0 50S ribosomal protein L2 n=5 Tax=root TaxID=1 RepID=F4BZW0_METSG	root	TRUE	0.983	494	6.074e-156								Ribosomal Proteins L2, C-terminal domain [PF03947.20]; Ribosomal Proteins L2, RNA binding domain [PF00181.25]				0	PMX.81_00426	K02886	RP-L2, MRPL2, rplB; large subunit ribosomal protein L2	165			PMX.81_00426_50S_ribosomal_protein_L2	NO_SP	1.00004	0	0	0	0	0
PMX.81	PMX.81_00427 50S ribosomal protein L23	10.3192	8.54692	-1.77227	249	C			F4BZW1_METSG	UniRef90_F4BZW1 50S ribosomal protein L23 n=5 Tax=root TaxID=1 RepID=F4BZW1_METSG	root	FALSE	0.917	160	3.446e-43								Ribosomal protein L23 [PF00276.22]				0	PMX.81_00427	K02892	RP-L23, MRPL23, rplW; large subunit ribosomal protein L23	40			PMX.81_00427_50S_ribosomal_protein_L23	NO_SP	1.00002	0	0	0	0	0
PMX.81	PMX.81_00428 50S ribosomal protein L4	9.88923	8.73715	-1.15208	774	B	K02930	large subunit ribosomal protein L4e	F4BZW2_METSG	UniRef90_F4BZW2 50S ribosomal protein L4 n=5 Tax=root TaxID=1 RepID=F4BZW2_METSG	root	TRUE	0.934	505	1.669e-159								Ribosomal protein L4/L1 family [PF00573.24]				0	PMX.81_00428	K02930	RP-L4e, RPL4; large subunit ribosomal protein L4e	235			PMX.81_00428_50S_ribosomal_protein_L4	NO_SP	1.00001	0	0	0	0	0
PMX.81	PMX.81_00429 50S ribosomal protein L3	10.0179	8.75649	-1.26139	1005	B	K02906	large subunit ribosomal protein L3	F4BZW3_METSG	UniRef90_F4BZW3 50S ribosomal protein L3 n=5 Tax=root TaxID=1 RepID=F4BZW3_METSG	root	TRUE	0.973	687	4.86e-221								Ribosomal protein L3 [PF00297.24]				0	PMX.81_00429	K02906	RP-L3, MRPL3, rplC; large subunit ribosomal protein L3	270			PMX.81_00429_50S_ribosomal_protein_L3	NO_SP	0.999998	0	0	0	0	0
PMX.81	PMX.81_00430 hypothetical protein	10.6072	9.0523	-1.55487	840	B	K09142	methyltransferase [EC:2.1.1.-]	F4BZW4_METSG	UniRef90_F4BZW4 Uncharacterized protein n=5 Tax=root TaxID=1 RepID=F4BZW4_METSG	root	TRUE	0.927	544	1.795e-172								Putative RNA methyltransferase [PF02598.19]				0	PMX.81_00430	K09142	SPOUT1; methyltransferase [EC:2.1.1.-]	143			PMX.81_00430_hypothetical_protein	NO_SP	1.00002	0	0	0	0	0
PMX.81	PMX.81_00431 hypothetical protein	4.75443	7.98359	3.22916	924	B			F4BZW5_METSG	UniRef90_F4BZW5 Uncharacterized protein n=2 Tax=root TaxID=1 RepID=F4BZW5_METSG	root	TRUE	1	652	2.075e-209												0	PMX.81_00431			57	K01193	1	PMX.81_00431_hypothetical_protein	SP	0.000157	0.999343	0.000129	0.000143	0.000116	0.000115	CS pos: 21-22. Pr: 0.9867
PMX.81	PMX.81_00432 hypothetical protein	8.31829	8.51566	0.197369	468	C			F4BZW6_METSG	UniRef90_F4BZW6 Uncharacterized protein n=2 Tax=root TaxID=1 RepID=F4BZW6_METSG	root	FALSE	0.877	285	3.707e-85												0	PMX.81_00432			15	K01719	1	PMX.81_00432_hypothetical_protein	NO_SP	0.999952	6.1e-05	0	0	0	0
PMX.81	PMX.81_00433 hypothetical protein	6.44638	6.2108	-0.235581	240	C			A0A0W8F6F7_9ZZZZ	UniRef90_A0A0W8F6F7 Uncharacterized protein n=1 Tax=hydrocarbon metagenome TaxID=938273 RepID=A0A0W8F6F7_9ZZZZ	hydrocarbon metagenome	FALSE	0.92	154	1.817e-41												0	PMX.81_00433			1	K00343	1	PMX.81_00433_hypothetical_protein	NO_SP	1.00002	0	0	0	0	0
PMX.81	PMX.81_00434 Multidrug resistance protein MdtK	5.6957	5.3026	-0.393104	1407	B	K03327	multidrug resistance protein, MATE family	F4BZW9_METSG	UniRef90_F4BZW9 MATE efflux family protein n=4 Tax=root TaxID=1 RepID=F4BZW9_METSG	root	TRUE	0.894	866	2.585e-280								MatE [PF01554.20]; Polysaccharide biosynthesis C-terminal domain [PF14667.8]				0	PMX.81_00434			365			PMX.81_00434_Multidrug_resistance_protein_MdtK	NO_SP	1	0	0	0	0	0
PMX.81	PMX.81_00435 UvrABC system protein B	7.41629	7.04045	-0.375838	1977	B	K03702	excinuclease ABC subunit B	F4BZX0_METSG	UniRef90_F4BZX0 UvrABC system protein B n=5 Tax=root TaxID=1 RepID=F4BZX0_METSG	root	TRUE	0.942	1301	0								Type III restriction enzyme, res subunit [PF04851.17]; UvrB interaction domain [PF17757.3]; Ultra-violet resistance protein B [PF12344.10]; Helicase conserved C-terminal domain [PF00271.33]				0	PMX.81_00435	K03702	uvrB; excinuclease ABC subunit B	508			PMX.81_00435_UvrABC_system_protein_B	NO_SP	1.00003	0	0	0	0	0
PMX.81	PMX.81_00436 N-glycosylase/DNA lyase	6.27154	6.13604	-0.135501	687	B	K03653	N-glycosylase/DNA lyase [EC:3.2.2.- 4.2.99.18]	F4BZX1_METSG	UniRef90_F4BZX1 8-oxoguanine DNA glycosylase/AP lyase n=4 Tax=root TaxID=1 RepID=F4BZX1_METSG	root	TRUE	0.953	458	6.125e-144												0	PMX.81_00436	K03653	K03653; N-glycosylase/DNA lyase [EC:3.2.2.- 4.2.99.18]	72			PMX.81_00436_N-glycosylase_DNA_lyase	NO_SP	1.00002	0	0	0	0	0
PMX.81	PMX.81_00437 hypothetical protein	5.74067	5.74393	0.0032516	741	B			F4BZX2_METSG	UniRef90_F4BZX2 Uncharacterized protein n=5 Tax=root TaxID=1 RepID=F4BZX2_METSG	root	TRUE	0.934	447	1.829e-139												0	PMX.81_00437			21	K05846	1	PMX.81_00437_hypothetical_protein	NO_SP	1	0	0	0	0	0
PMX.81	PMX.81_00438 hypothetical protein	2.23926	2.82753	0.588279	213	C			A0A7L4Q5H2_9EURY	UniRef90_A0A7L4Q5H2 Uncharacterized protein n=2 Tax=root TaxID=1 RepID=A0A7L4Q5H2_9EURY	root	FALSE	0.951	142	2.117e-37												0	PMX.81_00438						PMX.81_00438_hypothetical_protein	NO_SP	1.00001	0	0	0	0	0
PMX.81	PMX.81_00439 hypothetical protein	6.31796	7.38218	1.06422	564	B			F4BZX3_METSG	UniRef90_F4BZX3 Uncharacterized protein n=3 Tax=root TaxID=1 RepID=F4BZX3_METSG	root	TRUE	0.964	381	4.507e-118								CPxCG-related zinc finger [PF19769.1]				0	PMX.81_00439			53			PMX.81_00439_hypothetical_protein	NO_SP	0.999982	0	0	0	0	0
PMX.81	PMX.81_00440 hypothetical protein	7.12023	8.03915	0.918919	366	E																					0	PMX.81_00440						PMX.81_00440_hypothetical_protein	NO_SP	0.999978	0	0	0	0	0
PMX.81	PMX.81_00441 hypothetical protein	7.74611	9.03449	1.28838	534	B	K17892	ferredoxin-thioredoxin reductase catalytic chain [EC:1.8.7.2]	F4BTA6_METSG	UniRef90_F4BTA6 Ferredoxin-thioredoxin reductase subunit B n=4 Tax=root TaxID=1 RepID=F4BTA6_METSG	root	TRUE	0.994	374	1.122e-115								Ferredoxin thioredoxin reductase catalytic beta chain [PF02943.17]				0	PMX.81_00441			103			PMX.81_00441_hypothetical_protein	NO_SP	1.00002	0	0	0	0	0
PMX.81	PMX.81_00442 Regulatory protein Spx	7.7765	7.26242	-0.514079	264	C			F4BTA7_METSG	UniRef90_F4BTA7 Glutaredoxin n=4 Tax=root TaxID=1 RepID=F4BTA7_METSG	root	FALSE	0.965	179	8.172e-50								Glutaredoxin [PF00462.26]				0	PMX.81_00442	K06191	nrdH; glutaredoxin-like protein NrdH	51			PMX.81_00442_Regulatory_protein_Spx	NO_SP	1.00001	0	0	0	0	0
PMX.81	PMX.81_00443 hypothetical protein	8.23982	9.39508	1.15526	759	B			F4BTA8_METSG	UniRef90_F4BTA8 Uncharacterized protein n=5 Tax=root TaxID=1 RepID=F4BTA8_METSG	root	TRUE	0.98	523	9.086e-166												0	PMX.81_00443			47	K19720	1	PMX.81_00443_hypothetical_protein	SP	0.000171	0.999262	0.000141	0.000162	0.000133	0.000132	CS pos: 20-21. Pr: 0.9839
PMX.81	PMX.81_00444 DNA repair protein NreB	6.05178	5.01936	-1.03241	1164	B	K22585	DNA repair protein NreA	F4BTA9_METSG	UniRef90_F4BTA9 DNA repair protein n=5 Tax=root TaxID=1 RepID=F4BTA9_METSG	root	TRUE	0.961	784	1.256e-253								Archaeal Nre, N-terminal [PF04894.14]; Archaeal Nre, C-terminal [PF04895.14]				0	PMX.81_00444	K22585	nreA; DNA repair protein NreA	286			PMX.81_00444_DNA_repair_protein_NreB	NO_SP	1.00001	0	0	0	0	0
PMX.81	PMX.81_00445 hypothetical protein	6.9505	5.79133	-1.15917	840	B			F4BTB0_METSG	UniRef90_F4BTB0 Uncharacterized protein n=5 Tax=root TaxID=1 RepID=F4BTB0_METSG	root	TRUE	0.929	545	6.972e-173												0	PMX.81_00445			29			PMX.81_00445_hypothetical_protein	NO_SP	0.999998	0	0	0	0	0
PMX.81	PMX.81_00446 hypothetical protein	9.14706	8.09847	-1.04858	1140	B	K01858	myo-inositol-1-phosphate synthase [EC:5.5.1.4]	F4BTB1_METSG	UniRef90_F4BTB1 Myo-inositol-1-phosphate synthase n=5 Tax=root TaxID=1 RepID=F4BTB1_METSG	root	TRUE	0.97	776	4.714e-251								Myo-inositol-1-phosphate synthase [PF01658.19]		sp|A0R7G6|INO1_MYCS2 Inositol-3-phosphate synthase; Xh	Xh	0	PMX.81_00446	K01858	INO1, ISYNA1; myo-inositol-1-phosphate synthase [EC:5.5.1.4]	371			PMX.81_00446_hypothetical_protein	NO_SP	0.999988	0	0	0	0	0
PMX.81	PMX.81_00447 hypothetical protein	7.98726	6.86864	-1.11862	327	C			F4BTB2_METSG	UniRef90_F4BTB2 Cupin 2, conserved barrel domain protein n=5 Tax=root TaxID=1 RepID=F4BTB2_METSG	root	FALSE	0.966	222	2.482e-64								Cupin domain [PF07883.13]; AraC-like ligand binding domain [PF02311.21]; Mannose-6-phosphate isomerase [PF01050.20]; Cupin [PF00190.24]; EutQ-like cupin domain [PF05899.14]; ChrR Cupin-like domain [PF12973.9]; Mif2/CENP-C like [PF11699.10]				0	PMX.81_00447			39			PMX.81_00447_hypothetical_protein	NO_SP	0.999997	0	0	0	0	0
PMX.81	PMX.81_00448 Biotin synthase	6.8148	7.74659	0.93179	1188	B			F4BTB3_METSG	UniRef90_F4BTB3 Radical SAM domain protein n=5 Tax=root TaxID=1 RepID=F4BTB3_METSG	root	TRUE	0.971	810	1.699e-262												0	PMX.81_00448			164			PMX.81_00448_Biotin_synthase	NO_SP	0.999993	0	0	0	0	0
PMX.81	PMX.81_00449 hypothetical protein	5.1533	6.29085	1.13755	633	B			F4BTB4_METSG	UniRef90_F4BTB4 DUF4130 domain-containing protein n=6 Tax=Methanosarcinales TaxID=94695 RepID=F4BTB4_METSG	Methanosarcinales	TRUE	0.944	418	2.442e-130								Domain of unknown function (DUF4130 [PF13566.8]				0	PMX.81_00449			10	K21929	5	PMX.81_00449_hypothetical_protein	NO_SP	1.00001	0	0	0	0	0
PMX.81	PMX.81_00450 hypothetical protein	4.50108	9.18948	4.68841	312	C			F4BTB5_METSG	UniRef90_F4BTB5 Uncharacterized protein n=4 Tax=Methanosarcinales TaxID=94695 RepID=F4BTB5_METSG	Methanosarcinales	FALSE	0.956	209	4.797e-60												0	PMX.81_00450			6	K09607	1	PMX.81_00450_hypothetical_protein	NO_SP	1	0	0	0	0	0
PMX.81	PMX.81_00451 hypothetical protein	5.21321	9.32764	4.11443	2238	B	K09607	immune inhibitor A [EC:3.4.24.-]	F4BTS2_METSG	UniRef90_F4BTS2 M6 family metalloprotease domain protein n=3 Tax=Methanosarcinales TaxID=94695 RepID=F4BTS2_METSG	Methanosarcinales	TRUE	0.963	1510	0	MER0243460	M06	MER0243460 - family M6 unassigned peptidases (Methanosaeta concilii) [M06.UPW]#M06#{peptidase unit: 222-484}~source YP_004382773~	TRUE	1	564	2.346e-173	Proprotein convertase P-domain [PF01483.22]; Immune inhibitor A peptidase M6 [PF05547.13]				0	PMX.81_00451			268			PMX.81_00451_hypothetical_protein	NO_SP	1	0	0	0	0	0
PMX.81	PMX.81_00452 FKBP-type peptidyl-prolyl cis-trans isomerase	8.32788	8.28861	-0.0392779	498	C			F4BTS3_METSG	UniRef90_F4BTS3 Peptidyl-prolyl cis-trans isomerase n=5 Tax=Methanosarcinales TaxID=94695 RepID=F4BTS3_METSG	Methanosarcinales	FALSE	0.936	297	4.6e-89								FKBP-type peptidyl-prolyl cis-trans isomerase [PF00254.30]				0	PMX.81_00452			53	K01802	5	PMX.81_00452_FKBP-type_peptidyl-prolyl_cis-trans_isomerase	NO_SP	1.00003	0	0	0	0	0
PMX.81	PMX.81_00453 Protease HtpX	6.23511	7.08014	0.845036	843	B	K03799	heat shock protein HtpX [EC:3.4.24.-]	F4BTS4_METSG	UniRef90_F4BTS4 Protease HtpX homolog n=4 Tax=root TaxID=1 RepID=F4BTS4_METSG	root	TRUE	0.878	513	8.944e-162	MER0243464	M48B	MER0243464 - HtpX-2 peptidase (Methanosaeta concilii) [M48.004]#M48B#{peptidase unit: 78-291}~source YP_004382775~	TRUE	0.905	406	4.9e-127	Peptidase family M48 [PF01435.20]; BlaR1 peptidase M56 [PF05569.13]				0	PMX.81_00453	K03799	htpX; heat shock protein HtpX [EC:3.4.24.-]	173			PMX.81_00453_Protease_HtpX	NO_SP	1	0	0	0	0	0
PMX.81	PMX.81_00454 hypothetical protein	5.24483	4.58688	-0.657949	564	B			F4BTS5_METSG	UniRef90_F4BTS5 Uncharacterized protein n=4 Tax=root TaxID=1 RepID=F4BTS5_METSG	root	TRUE	0.971	385	3.612e-119												0	PMX.81_00454			143			PMX.81_00454_hypothetical_protein	NO_SP	1.00001	0	0	0	0	0
PMX.81	PMX.81_00455 hypothetical protein	6.18504	7.06788	0.882839	834	B	K07090	uncharacterized protein	A0A0W8F6R0_9ZZZZ	UniRef90_A0A0W8F6R0 Uncharacterized protein n=4 Tax=root TaxID=1 RepID=A0A0W8F6R0_9ZZZZ	root	TRUE	0.919	535	2.301e-169								Sulfite exporter TauE/SafE [PF01925.21]				0	PMX.81_00455	K07090	K07090; uncharacterized protein	157			PMX.81_00455_hypothetical_protein	NO_SP	1.00003	0	0	0	0	0
PMX.81	PMX.81_00456 Type A flavoprotein FprA	7.54829	8.6686	1.12031	1200	B			F4BTS7_METSG	UniRef90_F4BTS7 Beta-lactamase domain protein n=4 Tax=root TaxID=1 RepID=F4BTS7_METSG	root	TRUE	0.954	802	1.117e-259								ODP family beta lactamase [PF19583.1]; Metallo-beta-lactamase superfamily [PF00753.29]; Beta-lactamase superfamily domain [PF12706.9]				0	PMX.81_00456			237			PMX.81_00456_Type_A_flavoprotein_FprA	NO_SP	1.00002	0	0	0	0	0
PMX.81	PMX.81_00457 Anaerobic nitric oxide reductase flavorubredoxin	8.0389	8.69908	0.660181	318	C			F4BTS8_METSG	UniRef90_F4BTS8 Rubredoxin n=5 Tax=root TaxID=1 RepID=F4BTS8_METSG	root	FALSE	0.993	222	1.562e-64								Rubredoxin [PF00301.22]				0	PMX.81_00457			10	K05601	1	PMX.81_00457_Anaerobic_nitric_oxide_reductase_flavorubredoxin	NO_SP	1	0	0	0	0	0
PMX.81	PMX.81_00458 hypothetical protein	7.38924	7.80124	0.411997	117	C			A0A1V4V1U6_9EURY	UniRef90_A0A1V4V1U6 C2H2-type domain-containing protein n=2 Tax=root TaxID=1 RepID=A0A1V4V1U6_9EURY	root	FALSE	0.986	81	6.556e-17												0	PMX.81_00458			8	K22083	1	PMX.81_00458_hypothetical_protein	NO_SP	0.999993	0	0	0	0	0
PMX.81	PMX.81_00459 hypothetical protein	5.34015	7.07176	1.73161	441	C			F4BTS9_METSG	UniRef90_F4BTS9 Uncharacterized protein n=5 Tax=root TaxID=1 RepID=F4BTS9_METSG	root	FALSE	0.962	298	7.21e-90												0	PMX.81_00459			18	K03425	1	PMX.81_00459_hypothetical_protein	SP	0.000292	0.99877	0.000301	0.000221	0.000209	0.000198	CS pos: 19-20. Pr: 0.9634
PMX.81	PMX.81_00460 Signal recognition particle receptor FtsY	7.10505	7.55612	0.45107	2535	B	K06915	uncharacterized protein	F4BTT0_METSG	UniRef90_F4BTT0 DUF87 domain-containing protein n=4 Tax=root TaxID=1 RepID=F4BTT0_METSG	root	TRUE	0.93	1646	0								AAA-like domain [PF12846.9]; Bacterial protein of unknown function (DUF853) [PF05872.14]; Helicase HerA, central domain [PF01935.19]; Type IV secretion-system coupling protein DNA-binding domain [PF10412.11]				0	PMX.81_00460			318			PMX.81_00460_Signal_recognition_particle_receptor_FtsY	NO_SP	1.00002	0	0	0	0	0
PMX.81	PMX.81_00461 hypothetical protein	2.17274	6.36085	4.18811	144	C			F4BTT4_METSG	UniRef90_F4BTT4 Uncharacterized protein n=2 Tax=root TaxID=1 RepID=F4BTT4_METSG	root	FALSE	0.952	96	6.07e-22												0	PMX.81_00461			7			PMX.81_00461_hypothetical_protein	NO_SP	0.999991	0	0	0	0	0
PMX.81	PMX.81_00462 hypothetical protein	3.27513	8.16386	4.88874	303	C			F4BTT5_METSG	UniRef90_F4BTT5 CoA_binding domain-containing protein n=3 Tax=root TaxID=1 RepID=F4BTT5_METSG	root	FALSE	1	214	1.279e-61												0	PMX.81_00462			14	K06929	5	PMX.81_00462_hypothetical_protein	NO_SP	1.00003	0	0	0	0	0
PMX.81	PMX.81_00463 hypothetical protein	4.96271	3.11123	-1.85148	255	C			A0A1V4V0P7_9EURY	UniRef90_A0A1V4V0P7 Uncharacterized protein n=3 Tax=Methanosarcinales TaxID=94695 RepID=A0A1V4V0P7_9EURY	Methanosarcinales	FALSE	0.942	168	3.607e-46												0	PMX.81_00463			8	K06191	3	PMX.81_00463_hypothetical_protein	NO_SP	1.00002	0	0	0	0	0
PMX.81	PMX.81_00464 hypothetical protein	7.79965	8.02207	0.222418	204	C			F4BTU0_METSG	UniRef90_F4BTU0 Uncharacterized protein n=5 Tax=root TaxID=1 RepID=F4BTU0_METSG	root	FALSE	1	149	1.147e-39												0	PMX.81_00464			17	K16137	1	PMX.81_00464_hypothetical_protein	NO_SP	1	0	0	0	0	0
PMX.81	PMX.81_00465 hypothetical protein	5.62942	7.26133	1.63191	669	B			A0A1V5B0A8_9EURY	UniRef90_A0A1V5B0A8 SOUL heme-binding protein n=3 Tax=root TaxID=1 RepID=A0A1V5B0A8_9EURY	root	TRUE	0.954	447	4.322e-140								SOUL heme-binding protein [PF04832.14]				0	PMX.81_00465			62			PMX.81_00465_hypothetical_protein	NO_SP	0.999939	4.7e-05	0	0	0	0
PMX.81	PMX.81_00466 hypothetical protein	3.30236	2.53881	-0.763552	135	C			A0A1V5B0L0_9EURY	UniRef90_A0A1V5B0L0 Uncharacterized protein n=3 Tax=root TaxID=1 RepID=A0A1V5B0L0_9EURY	root	FALSE	0.915	87	1.453e-18												0	PMX.81_00466						PMX.81_00466_hypothetical_protein	NO_SP	0.999989	0	0	0	0	0
PMX.81	PMX.81_00467 hypothetical protein	3.76514	5.89072	2.12559	360	C	K07341	death on curing protein	F4BTH7_METSG	UniRef90_F4BTH7 Death-on-curing family protein n=4 Tax=root TaxID=1 RepID=F4BTH7_METSG	root	FALSE	0.926	233	6.096e-68								Fic/DOC family [PF02661.20]				0	PMX.81_00467	K07341	doc; death on curing protein	31			PMX.81_00467_hypothetical_protein	NO_SP	1	0	0	0	0	0
PMX.81	PMX.81_00468 hypothetical protein	7.23211	6.43263	-0.799475	213	C			F4BTH9_METSG	UniRef90_F4BTH9 Uncharacterized protein n=4 Tax=root TaxID=1 RepID=F4BTH9_METSG	root	FALSE	0.886	132	1.095e-33												0	PMX.81_00468			5	K07172	2	PMX.81_00468_hypothetical_protein	NO_SP	1	0	0	0	0	0
PMX.81	PMX.81_00469 tRNA(fMet)-specific endonuclease VapC	6.34405	7.82852	1.48446	507	C			A0A1V4UGV1_9EURY	UniRef90_A0A1V4UGV1 tRNA(fMet)-specific endonuclease VapC n=3 Tax=Methanothrix TaxID=2222 RepID=A0A1V4UGV1_9EURY	Methanothrix	FALSE	0.933	331	8.668e-101												0	PMX.81_00469						PMX.81_00469_tRNA_fMet_-specific_endonuclease_VapC	NO_SP	1.00001	0	0	0	0	0
PMX.81	PMX.81_00470 hypothetical protein	2.12572	3.59725	1.47153	351	C	K01155	type II restriction enzyme [EC:3.1.21.4]	A0A7K3ZUR4_9EURY	UniRef90_A0A7K3ZUR4 EVE domain-containing protein n=1 Tax=Methanothrix sp. TaxID=90426 RepID=A0A7K3ZUR4_9EURY	Methanothrix sp.	FALSE	0.861	206	1.55e-58												0	PMX.81_00470			8	K01155	4	PMX.81_00470_hypothetical_protein	NO_SP	0.999987	0	0	0	0	0
PMX.81	PMX.81_00471 CTP synthase	8.57933	8.667	0.0876747	1605	B	K01937	CTP synthase [EC:6.3.4.2]	F4BTI2_METSG	UniRef90_F4BTI2 CTP synthase n=12 Tax=root TaxID=1 RepID=F4BTI2_METSG	root	TRUE	0.97	1092	0	MER0449465	C26	MER0449465 - CTP synthetase (Methanosaeta concilii) [C26.964]#C26#{peptidase unit: 192-534}~source YP_004384005~	TRUE	0.974	706	9.503e-226	CTP synthase N-terminus [PF06418.16]; Glutamine amidotransferase class-I [PF00117.30]; Peptidase C26 [PF07722.15]				0	PMX.81_00471	K01937	pyrG, CTPS; CTP synthase [EC:6.3.4.2]	382			PMX.81_00471_CTP_synthase	NO_SP	1.00001	0	0	0	0	0
PMX.81	PMX.81_00472 hypothetical protein	6.91346	8.14664	1.23318	1278	B			F4BTI3_METSG	UniRef90_F4BTI3 Uncharacterized protein n=3 Tax=root TaxID=1 RepID=F4BTI3_METSG	root	TRUE	0.904	803	1.454e-259												0	PMX.81_00472			25	K12678	1	PMX.81_00472_hypothetical_protein	NO_SP	1.00001	0	0	0	0	0
PMX.81	PMX.81_00473 hypothetical protein	7.28337	5.44593	-1.83743	183	C	K09791	uncharacterized protein	F4BTI4_METSG	UniRef90_F4BTI4 Uncharacterized protein n=4 Tax=root TaxID=1 RepID=F4BTI4_METSG	root	FALSE	1	132	4.803e-34												0	PMX.81_00473	K09791	K09791; uncharacterized protein	36			PMX.81_00473_hypothetical_protein	NO_SP	0.999986	0	0	0	0	0
PMX.81	PMX.81_00474 hypothetical protein	7.06863	7.76665	0.698018	792	B	K07045	uncharacterized protein	F4BTI5_METSG	UniRef90_F4BTI5 Amidohydrolase 2, putative n=5 Tax=root TaxID=1 RepID=F4BTI5_METSG	root	TRUE	0.943	522	2.093e-165								Amidohydrolase [PF04909.16]				0	PMX.81_00474	K07045	K07045; uncharacterized protein	114			PMX.81_00474_hypothetical_protein	NO_SP	1.00001	0	0	0	0	0
PMX.81	PMX.81_00475 Type 2 DNA topoisomerase 6 subunit A	8.63241	8.98015	0.34774	1128	B	K03166	DNA topoisomerase VI subunit A [EC:5.6.2.2]	F4BTI6_METSG	UniRef90_F4BTI6 Type 2 DNA topoisomerase 6 subunit A n=5 Tax=root TaxID=1 RepID=F4BTI6_METSG	root	TRUE	0.957	756	2.719e-244								Type IIB DNA topoisomerase [PF04406.16]				0	PMX.81_00475	K03166	top6A; DNA topoisomerase VI subunit A [EC:5.6.2.2]	349			PMX.81_00475_Type_2_DNA_topoisomerase_6_subunit_A	NO_SP	1.00003	0	0	0	0	0
PMX.81	PMX.81_00476 Type 2 DNA topoisomerase 6 subunit B	9.03704	9.27187	0.234829	1836	B	K03167	DNA topoisomerase VI subunit B [EC:5.6.2.2]	F4BTI7_METSG	UniRef90_F4BTI7 Type 2 DNA topoisomerase 6 subunit B n=4 Tax=root TaxID=1 RepID=F4BTI7_METSG	root	TRUE	0.939	1204	0								Topoisomerase VI B subunit, transducer [PF09239.13]; Type 2 DNA topoisomerase 6 subunit B C-terminal domain [PF18000.3]; Histidine kinase-, DNA gyrase B-, and HSP90-like ATPase [PF02518.28]; Histidine kinase-, DNA gyrase B-, and HSP90-like ATPase [PF13589.8]				0	PMX.81_00476	K03167	top6B; DNA topoisomerase VI subunit B [EC:5.6.2.2]	411			PMX.81_00476_Type_2_DNA_topoisomerase_6_subunit_B	NO_SP	1.00002	0	0	0	0	0
PMX.81	PMX.81_00477 putative HTH-type transcriptional regulator	11.8756	10.9625	-0.913159	231	C			F4BTI8_METSG	UniRef90_F4BTI8 Transcriptional regulatory protein, AsnC family n=19 Tax=root TaxID=1 RepID=F4BTI8_METSG	root	FALSE	0.9	145	3.118e-38								Lrp/AsnC ligand binding domain [PF01037.23]				0	PMX.81_00477			52			PMX.81_00477_putative_HTH-type_transcriptional_regulator	NO_SP	0.999999	0	0	0	0	0
PMX.81	PMX.81_00478 hypothetical protein	8.97336	10.1435	1.17012	891	B	K09746	uncharacterized protein	F4BTI9_METSG	UniRef90_F4BTI9 Uncharacterized protein n=4 Tax=root TaxID=1 RepID=F4BTI9_METSG	root	TRUE	0.926	576	2.371e-183												0	PMX.81_00478	K09746	K09746; uncharacterized protein	60			PMX.81_00478_hypothetical_protein	NO_SP	0.999993	0	0	0	0	0
PMX.81	PMX.81_00479 hypothetical protein	9.28874	10.0272	0.738484	1230	B	K07466	replication factor A1	F4BTJ0_METSG	UniRef90_F4BTJ0 Single-stranded DNA-binding replication protein A n=5 Tax=root TaxID=1 RepID=F4BTJ0_METSG	root	TRUE	0.934	803	1.3e-259												0	PMX.81_00479			45	K07466	33	PMX.81_00479_hypothetical_protein	NO_SP	1.00002	0	0	0	0	0
PMX.81	PMX.81_00480 putative NOP5 family protein	7.01795	7.8536	0.835642	894	B			F4BTJ1_METSG	UniRef90_F4BTJ1 Putative snoRNA binding domain protein n=5 Tax=root TaxID=1 RepID=F4BTJ1_METSG	root	TRUE	0.9	559	1.393e-177								snoRNA binding domain, fibrillarin [PF01798.20]				0	PMX.81_00480	K14564	NOP56; nucleolar protein 56	145			PMX.81_00480_putative_NOP5_family_protein	NO_SP	1	0	0	0	0	0
PMX.81	PMX.81_00481 hypothetical protein	9.44934	8.9688	-0.480541	636	B			F4BTJ2_METSG	UniRef90_F4BTJ2 Lipoprotein, putative n=5 Tax=root TaxID=1 RepID=F4BTJ2_METSG	root	TRUE	0.983	439	1.027e-137												0	PMX.81_00481			35	K19784	1	PMX.81_00481_hypothetical_protein	SP	0.00023	0.83249	0.166853	0.000181	0.000141	0.000132	CS pos: 31-32. Pr: 0.4020
PMX.81	PMX.81_00482 hypothetical protein	7.09709	7.85063	0.753548	942	B			F4BTJ3_METSG	UniRef90_F4BTJ3 Putative methanogenesis marker protein 8 n=5 Tax=root TaxID=1 RepID=F4BTJ3_METSG	root	TRUE	0.933	552	1.597e-174								Uncharacterized protein conserved in archaea (DUF2099) [PF09872.11]				0	PMX.81_00482			201			PMX.81_00482_hypothetical_protein	NO_SP	1.00001	0	0	0	0	0
PMX.81	PMX.81_00483 hypothetical protein	8.66398	8.50348	-0.160503	396	C			F4BTJ4_METSG	UniRef90_F4BTJ4 Transcriptional regulator TrmB, putative n=6 Tax=root TaxID=1 RepID=F4BTJ4_METSG	root	FALSE	0.906	250	1.373e-73												0	PMX.81_00483			44			PMX.81_00483_hypothetical_protein	NO_SP	1.00002	0	0	0	0	0
PMX.81	PMX.81_00484 Cell division protein FtsZ 1	9.27351	11.2316	1.95806	1113	B	K03531	cell division protein FtsZ	F4BU02_METSG	UniRef90_F4BU02 Cell division protein FtsZ n=17 Tax=Archaea TaxID=2157 RepID=F4BU02_METSG	Archaea	TRUE	0.924	717	7.587e-231								Tubulin/FtsZ family, GTPase domain [PF00091.27]; FtsZ family, C-terminal domain [PF12327.10]				0	PMX.81_00484	K03531	ftsZ; cell division protein FtsZ	254			PMX.81_00484_Cell_division_protein_FtsZ_1	NO_SP	1.00001	0	0	0	0	0
PMX.81	PMX.81_00485 Heat-inducible transcription repressor HrcA	7.02396	6.72249	-0.301474	267	C			F4BU03_METSG	UniRef90_F4BU03 Uncharacterized protein n=5 Tax=Methanosarcinales TaxID=94695 RepID=F4BU03_METSG	Methanosarcinales	FALSE	0.921	172	2.551e-47												0	PMX.81_00485			40			PMX.81_00485_Heat-inducible_transcription_repressor_HrcA	NO_SP	0.999995	0	0	0	0	0
PMX.81	PMX.81_00486 DNA ligase	6.47926	8.00678	1.52752	1641	B			A0A0W8FCD6_9ZZZZ	UniRef90_A0A0W8FCD6 Atp-dependent dna ligase ligc n=4 Tax=root TaxID=1 RepID=A0A0W8FCD6_9ZZZZ	root	TRUE	0.951	1023	0								DNA ligase N terminus [PF04675.16]; ATP dependent DNA ligase domain [PF01068.23]				0	PMX.81_00486	K10747	LIG1; DNA ligase 1 [EC:6.5.1.1 6.5.1.6 6.5.1.7]	137			PMX.81_00486_DNA_ligase	NO_SP	1.00003	0	0	0	0	0
PMX.81	PMX.81_00487 hypothetical protein	4.96327	5.07318	0.109905	855	B			F4BU05_METSG	UniRef90_F4BU05 Radical SAM domain protein n=4 Tax=root TaxID=1 RepID=F4BU05_METSG	root	TRUE	0.977	587	1.982e-187								Radical SAM superfamily [PF04055.23]				0	PMX.81_00487			148			PMX.81_00487_hypothetical_protein	NO_SP	1.00001	0	0	0	0	0
PMX.81	PMX.81_00488 UDP-3-O-(3-hydroxymyristoyl)glucosamine N-acyltransferase	11.1172	9.74773	-1.36949	1194	B			A0A0W8FBI9_9ZZZZ	UniRef90_A0A0W8FBI9 SdrD_B domain-containing protein n=4 Tax=root TaxID=1 RepID=A0A0W8FBI9_9ZZZZ	root	TRUE	0.804	656	4.2e-209								SdrD B-like domain [PF17210.5]				0	PMX.81_00488			5	K14194	1	PMX.81_00488_UDP-3-O-_3-hydroxymyristoyl_glucosamine_N-acyltransferase	SP	0.000224	0.999075	0.000184	0.000206	0.000156	0.000147	CS pos: 25-26. Pr: 0.9758
PMX.81	PMX.81_00489 Protein	8.10922	9.95344	1.84422	612	B	K09141	uncharacterized protein	F4BX88_METSG	UniRef90_F4BX88 Protein MCON_2103 n=5 Tax=root TaxID=1 RepID=F4BX88_METSG	root	TRUE	0.972	418	2.401e-130								AMMECR1 [PF01871.19]				0	PMX.81_00489	K09141	K09141; uncharacterized protein	140			PMX.81_00489_Protein	NO_SP	1	0	0	0	0	0
PMX.81	PMX.81_00490 FMN-dependent NADH-azoreductase	8.00642	7.68467	-0.321749	663	B			F4BX87_METSG	UniRef90_F4BX87 Iron sulfur flavoprotein n=5 Tax=root TaxID=1 RepID=F4BX87_METSG	root	TRUE	0.977	455	5.226e-143								NADPH-dependent FMN reductase [PF03358.17]				0	PMX.81_00490			160			PMX.81_00490_FMN-dependent_NADH-azoreductase	NO_SP	1.00001	0	0	0	0	0
PMX.81	PMX.81_00491 Proline--tRNA ligase	8.68004	8.31914	-0.360895	1464	B	K01881	prolyl-tRNA synthetase [EC:6.1.1.15]	F4BX86_METSG	UniRef90_F4BX86 Proline--tRNA ligase n=4 Tax=root TaxID=1 RepID=F4BX86_METSG	root	TRUE	0.972	999	0								tRNA synthetase class II core domain (G, H, P, S and T) [PF00587.27]; Anticodon binding domain [PF03129.22]; Prolyl-tRNA synthetase, C-terminal [PF09180.13]				0	PMX.81_00491	K01881	PARS, proS; prolyl-tRNA synthetase [EC:6.1.1.15]	322			PMX.81_00491_Proline--tRNA_ligase	NO_SP	1.00001	0	0	0	0	0
PMX.81	PMX.81_00492 hypothetical protein	7.25122	6.58105	-0.670168	585	B	K06384	stage II sporulation protein M	F4BX85_METSG	UniRef90_F4BX85 Integral membrane protein (DUF95) n=4 Tax=root TaxID=1 RepID=F4BX85_METSG	root	TRUE	0.886	360	2.154e-110								Stage II sporulation protein M [PF01944.19]				0	PMX.81_00492	K06384	spoIIM; stage II sporulation protein M	63			PMX.81_00492_hypothetical_protein	NO_SP	0.999988	0	0	0	0	0
PMX.81	PMX.81_00493 hypothetical protein	6.03144	6.7537	0.722257	891	B			F4BX84_METSG	UniRef90_F4BX84 Sodium bile acid symporter family n=5 Tax=root TaxID=1 RepID=F4BX84_METSG	root	TRUE	0.869	535	2.969e-169												0	PMX.81_00493	K03453	TC.BASS; bile acid:Na+ symporter, BASS family	32			PMX.81_00493_hypothetical_protein	NO_SP	0.667165	0.331175	0.000424	0.000553	0.000347	0.000338
PMX.81	PMX.81_00494 hypothetical protein	7.69537	7.45582	-0.239545	666	B			F4BX83_METSG	UniRef90_F4BX83 Translocator protein, LysE family n=6 Tax=root TaxID=1 RepID=F4BX83_METSG	root	TRUE	0.918	426	5.458e-133								LysE type translocator [PF01810.20]				0	PMX.81_00494			137			PMX.81_00494_hypothetical_protein	NO_SP	1.00006	0	0	0	0	0
PMX.81	PMX.81_00495 tRNA-Ala(ggc)	0	0	0	73
PMX.81	PMX.81_00496 hypothetical protein	9.3155	10.4622	1.14671	2277	B	K21636	ribonucleoside-triphosphate reductase (formate) [EC:1.1.98.6]	F4BX82_METSG	UniRef90_F4BX82 Anaerobic ribonucleoside-triphosphate reductase n=9 Tax=root TaxID=1 RepID=F4BX82_METSG	root	TRUE	0.983	1574	0								Anaerobic ribonucleoside-triphosphate reductase [PF13597.8]		sp|Q9L646|NRDD_SALTY Anaerobic ribonucleoside-triphosphate reductase; Xh	Xh	0	PMX.81_00496	K21636	nrdD; ribonucleoside-triphosphate reductase (formate) [EC:1.1.98.6]	578			PMX.81_00496_hypothetical_protein	NO_SP	0.999987	0	0	0	0	0
PMX.81	PMX.81_00497 Ferredoxin	14.2009	12.6691	-1.53176	177	C			F4BX81_METSG	UniRef90_F4BX81 Ferredoxin n=16 Tax=root TaxID=1 RepID=F4BX81_METSG	root	FALSE	0.976	122	1.641e-30								4Fe-4S dicluster domain [PF14697.8]; 4Fe-4S dicluster domain [PF13237.8]; 4Fe-4S dicluster domain [PF12838.9]; 4Fe-4S dicluster domain [PF13187.8]; 4Fe-4S dicluster domain [PF13247.8]; 4Fe-4S dicluster domain [PF13183.8]; 4Fe-4S single cluster domain of Ferredoxin I [PF13370.8]; 4Fe-4S single cluster domain [PF13459.8]; 4Fe-4S binding domain [PF00037.29]; 4Fe-4S binding domain [PF12837.9]; 4Fe-4S…				0	PMX.81_00497			34			PMX.81_00497_Ferredoxin	NO_SP	0.999982	0	0	0	0	0
PMX.81	PMX.81_00498 hypothetical protein	5.40963	5.57003	0.1604	675	B	K09729	uncharacterized protein	F4BX80_METSG	UniRef90_F4BX80 Uncharacterized protein n=5 Tax=root TaxID=1 RepID=F4BX80_METSG	root	TRUE	0.955	452	1.08e-141								Protein of unknown function DUF116 [PF01976.19]				0	PMX.81_00498	K09729	K09729; uncharacterized protein	83			PMX.81_00498_hypothetical_protein	NO_SP	0.99998	0	0	0	0	0
PMX.81	PMX.81_00499 30S ribosomal protein S15	10.2929	9.73191	-0.560996	456	C	K02956	small subunit ribosomal protein S15	F4BX79_METSG	UniRef90_F4BX79 30S ribosomal protein S15 n=5 Tax=root TaxID=1 RepID=F4BX79_METSG	root	FALSE	0.95	304	8.049e-92								Ribosomal S13/S15 N-terminal domain [PF08069.14]; Ribosomal protein S15 [PF00312.24]				0	PMX.81_00499	K02956	RP-S15, MRPS15, rpsO; small subunit ribosomal protein S15	89			PMX.81_00499_30S_ribosomal_protein_S15	NO_SP	1.00003	0	0	0	0	0
PMX.81	PMX.81_00500 hypothetical protein	9.31985	9.3439	0.0240504	1323	B	K07462	single-stranded-DNA-specific exonuclease [EC:3.1.-.-]	F4BX78_METSG	UniRef90_F4BX78 Phosphoesterase, RecJ domain protein n=5 Tax=root TaxID=1 RepID=F4BX78_METSG	root	TRUE	0.936	865	9.695e-281								DHHA1 domain [PF02272.21]				0	PMX.81_00500	K07462	recJ; single-stranded-DNA-specific exonuclease [EC:3.1.-.-]	216			PMX.81_00500_hypothetical_protein	NO_SP	1.00001	0	0	0	0	0
PMX.81	PMX.81_00501 hypothetical protein	6.9992	5.8388	-1.1604	231	C			F4BX77_METSG	UniRef90_F4BX77 Uncharacterized protein n=5 Tax=root TaxID=1 RepID=F4BX77_METSG	root	FALSE	0.928	150	5.087e-40												0	PMX.81_00501			15	K01006		PMX.81_00501_hypothetical_protein	NO_SP	1.00002	0	0	0	0	0
PMX.81	PMX.81_00502 Type-2 serine--tRNA ligase	9.32441	9.05276	-0.271644	1503	B			F4BX76_METSG	UniRef90_F4BX76 Type-2 serine--tRNA ligase n=4 Tax=root TaxID=1 RepID=F4BX76_METSG	root	TRUE	1	1062	0								tRNA-binding domain [PF18490.3]; tRNA synthetase class II core domain (G, H, P, S and T) [PF00587.27]				0	PMX.81_00502	K01875	SARS, serS; seryl-tRNA synthetase [EC:6.1.1.11]	357			PMX.81_00502_Type-2_serine--tRNA_ligase	NO_SP	1.00004	0	0	0	0	0
PMX.81	PMX.81_00503 hypothetical protein	8.99069	9.3951	0.404411	351	C			F4BX75_METSG	UniRef90_F4BX75 Uncharacterized protein n=4 Tax=root TaxID=1 RepID=F4BX75_METSG	root	FALSE	0.936	230	6.6e-67												0	PMX.81_00503			8	K07746	1	PMX.81_00503_hypothetical_protein	NO_SP	1.00003	0	0	0	0	0
PMX.81	PMX.81_00504 hypothetical protein	7.66195	7.8634	0.20145	183	C			A0A3N9UXV1_9EURY	UniRef90_A0A3N9UXV1 Uncharacterized protein n=1 Tax=Methanothrix sp. TaxID=90426 RepID=A0A3N9UXV1_9EURY	Methanothrix sp.	FALSE	0.894	114	7.509e-28												0	PMX.81_00504			11	K02303	1	PMX.81_00504_hypothetical_protein	NO_SP	0.999988	0	0	0	0	0
PMX.81	PMX.81_00505 7-carboxy-7-deazaguanine synthase	7.81821	8.76231	0.944093	903	B	K04070	putative pyruvate formate lyase activating enzyme [EC:1.97.1.4]	F4BX74_METSG	UniRef90_F4BX74 Radical SAM domain protein n=4 Tax=root TaxID=1 RepID=F4BX74_METSG	root	TRUE	0.959	607	6.017e-194								4Fe-4S single cluster domain [PF13353.8]; Radical SAM superfamily [PF04055.23]				0	PMX.81_00505	K04070	pflX; putative pyruvate formate lyase activating enzyme [EC:1.97.1.4]	176			PMX.81_00505_7-carboxy-7-deazaguanine_synthase	NO_SP	1.00004	0	0	0	0	0
PMX.81	PMX.81_00506 Protein archease	7.54828	8.5636	1.01531	432	C			F4BX73_METSG	UniRef90_F4BX73 Protein archease n=4 Tax=root TaxID=1 RepID=F4BX73_METSG	root	FALSE	0.966	293	2.757e-88								Archease protein family (MTH1598/TM1083) [PF01951.18]				0	PMX.81_00506	K24956	ZBTB8OS; protein archease	78			PMX.81_00506_Protein_archease	NO_SP	1.00001	0	0	0	0	0
PMX.81	PMX.81_00507 tRNA-splicing ligase RtcB	7.87346	8.81844	0.94498	1425	B	K14415	tRNA-splicing ligase RtcB (3'-phosphate/5'-hydroxy nucleic acid ligase) [EC:6.5.1.8]	F4BX72_METSG	UniRef90_F4BX72 RNA-splicing ligase RtcB n=5 Tax=root TaxID=1 RepID=F4BX72_METSG	root	TRUE	0.975	975	4.376e-318								tRNA-splicing ligase RtcB [PF01139.19]		sp|P46850|RTCB_ECOLI RNA-splicing ligase RtcB; XhXr	Xr;Xh	0	PMX.81_00507	K14415	RTCB, rtcB; tRNA-splicing ligase RtcB (3'-phosphate/5'-hydroxy nucleic acid ligase) [EC:6.5.1.8]	459			PMX.81_00507_tRNA-splicing_ligase_RtcB	NO_SP	0.99999	0	0	0	0	0
PMX.81	PMX.81_00508 tRNA (cytidine-2'-O-)-methyltransferase TrmJ	6.96664	7.74326	0.776623	738	B	K02533	tRNA/rRNA methyltransferase [EC:2.1.1.-]	F4BX71_METSG	UniRef90_F4BX71 RNA methyltransferase, TrmH family, group 1 n=6 Tax=root TaxID=1 RepID=F4BX71_METSG	root	TRUE	0.952	492	2.284e-155								SpoU rRNA Methylase family [PF00588.21]				0	PMX.81_00508			55	K02533	37	PMX.81_00508_tRNA__cytidine-2_-O-_-methyltransferase_TrmJ	NO_SP	1.00001	0	0	0	0	0
PMX.81	PMX.81_00509 hypothetical protein	9.20721	11.1311	1.92387	1059	B			F4BX70_METSG	UniRef90_F4BX70 Uncharacterized protein n=5 Tax=root TaxID=1 RepID=F4BX70_METSG	root	TRUE	0.892	655	9.989e-210												0	PMX.81_00509			106			PMX.81_00509_hypothetical_protein	SP	0.000421	0.998992	0.000164	0.000165	0.000133	0.000133	CS pos: 33-34. Pr: 0.9764
PMX.81	PMX.81_00510 hypothetical protein	6.28907	5.81393	-0.475142	2535	B	K08303	U32 family peptidase [EC:3.4.-.-]	A0A1V5YHS8_9EURY	UniRef90_A0A1V5YHS8 Peptidase family U32 n=6 Tax=root TaxID=1 RepID=A0A1V5YHS8_9EURY	root	TRUE	0.902	1477	0	MER0243454	U32	MER0243454 - family U32 unassigned peptidases (Methanosaeta concilii) [U32.UPW]#U32#{peptidase unit: 28-354}~source YP_004384443~	TRUE	0.919	631	1.538e-194	Peptidase family U32 [PF01136.21]; Collagenase [PF12392.10]				0	PMX.81_00510	K08303	prtC, trhP; U32 family peptidase [EC:3.4.-.-]	377			PMX.81_00510_hypothetical_protein	NO_SP	1	0	0	0	0	0
PMX.81	PMX.81_00511 hypothetical protein	7.07875	4.00045	-3.0783	303	C			A0A1V5Y8Y2_9EURY	UniRef90_A0A1V5Y8Y2 Stress responsive A/B Barrel Domain protein n=3 Tax=root TaxID=1 RepID=A0A1V5Y8Y2_9EURY	root	FALSE	0.839	172	3.345e-47								Stress responsive A/B Barrel Domain [PF07876.14]				0	PMX.81_00511			44			PMX.81_00511_hypothetical_protein	NO_SP	1.00002	0	0	0	0	0
PMX.81	PMX.81_00512 hypothetical protein	7.47553	6.88067	-0.594856	441	C			F4C0F7_METSG	UniRef90_F4C0F7 Uncharacterized protein n=3 Tax=root TaxID=1 RepID=F4C0F7_METSG	root	FALSE	0.953	295	9.011e-89												0	PMX.81_00512			32	K03655	1	PMX.81_00512_hypothetical_protein	NO_SP	0.999986	0	0	0	0	0
PMX.81	PMX.81_00513 5-formaminoimidazole-4-carboxamide-1-(beta)-D-ribofuranosyl 5'-monophosphate synthetase	8.604	8.72718	0.123181	1146	B	K06863	5-formaminoimidazole-4-carboxamide-1-(beta)-D-ribofuranosyl 5'-monophosphate synthetase [EC:6.3.4.23]	A0A0W8F6I5_9ZZZZ	UniRef90_A0A0W8F6I5 Putative subunit variant of phosphoribosylaminoimidazolecarboxamide formyltransferase n=3 Tax=root TaxID=1 RepID=A0A0W8F6I5_9ZZZZ	root	TRUE	0.987	796	1.02e-257								Domain of unknown function (DUF1297) [PF06973.14]; Protein of unknown function (DUF1246) [PF06849.14]				0	PMX.81_00513	K06863	purP; 5-formaminoimidazole-4-carboxamide-1-(beta)-D-ribofuranosyl 5'-monophosphate synthetase [EC:6.3.4.23]	290			PMX.81_00513_5-formaminoimidazole-4-carboxamide-1-_beta_-D-ribofuranosyl_5_-mon	NO_SP	1.00002	0	0	0	0	0
PMX.81	PMX.81_00514 Isopropylmalate/citramalate isomerase small subunit	9.95134	8.51819	-1.43315	495	C	K01704	3-isopropylmalate/(R)-2-methylmalate dehydratase small subunit [EC:4.2.1.33 4.2.1.35]	F4C0F9_METSG	UniRef90_F4C0F9 3-isopropylmalate dehydratase small subunit n=4 Tax=root TaxID=1 RepID=F4C0F9_METSG	root	FALSE	0.966	336	1.183e-102								Aconitase C-terminal domain [PF00694.21]				0	PMX.81_00514	K01704	leuD, IPMI-S; 3-isopropylmalate/(R)-2-methylmalate dehydratase small subunit [EC:4.2.1.33 4.2.1.35]	120			PMX.81_00514_Isopropylmalate_citramalate_isomerase_small_subunit	NO_SP	1.00003	0	0	0	0	0
PMX.81	PMX.81_00515 3-isopropylmalate/3-methylmalate dehydrogenase	9.40985	8.23738	-1.17247	1125	B			F4C0G0_METSG	UniRef90_F4C0G0 3-isopropylmalate dehydrogenase n=4 Tax=root TaxID=1 RepID=F4C0G0_METSG	root	TRUE	0.973	768	2.035e-248								Isocitrate/isopropylmalate dehydrogenase [PF00180.22]				0	PMX.81_00515	K07246	ttuC, dmlA; tartrate dehydrogenase/decarboxylase / D-malate dehydrogenase [EC:1.1.1.93 4.1.1.73 1.1.1.83]	334	K00052	29	PMX.81_00515_3-isopropylmalate_3-methylmalate_dehydrogenase	NO_SP	1.00002	0	0	0	0	0
PMX.81	PMX.81_00516 DNA-directed RNA polymerase subunit H	8.09336	6.44425	-1.64912	249	C	K03053	DNA-directed RNA polymerase subunit H [EC:2.7.7.6]	F4C0G1_METSG	UniRef90_F4C0G1 DNA-directed RNA polymerase subunit H n=4 Tax=root TaxID=1 RepID=F4C0G1_METSG	root	FALSE	0.968	159	4.729e-43								RNA polymerase Rpb5, C-terminal domain [PF01191.21]				0	PMX.81_00516	K03053	rpoH; DNA-directed RNA polymerase subunit H [EC:2.7.7.6]	54			PMX.81_00516_DNA-directed_RNA_polymerase_subunit_H	NO_SP	1.00001	0	0	0	0	0
PMX.81	PMX.81_00517 DNA-directed RNA polymerase subunit B''	9.71169	9.48813	-0.223558	1491	B	K03045	DNA-directed RNA polymerase subunit B" [EC:2.7.7.6]	F4C0G2_METSG	UniRef90_F4C0G2 DNA-directed RNA polymerase n=18 Tax=root TaxID=1 RepID=F4C0G2_METSG	root	TRUE	0.95	992	2e-323								RNA polymerase beta subunit [PF04563.17]; RNA polymerase Rpb2, domain 3 [PF04565.18]; RNA polymerase Rpb2, domain 2 [PF04561.16]				0	PMX.81_00517	K03045	rpoB2; DNA-directed RNA polymerase subunit B" [EC:2.7.7.6]	372			PMX.81_00517_DNA-directed_RNA_polymerase_subunit_B__	NO_SP	1.00002	0	0	0	0	0
PMX.81	PMX.81_00518 DNA-directed RNA polymerase subunit B'	9.75582	9.79274	0.0369172	1830	B	K03044	DNA-directed RNA polymerase subunit B' [EC:2.7.7.6]	F4C0G3_METSG	UniRef90_F4C0G3 DNA-directed RNA polymerase subunit beta n=20 Tax=root TaxID=1 RepID=F4C0G3_METSG	root	TRUE	0.96	1207	0	MER0195833	N11	MER0195833 - family N11 unassigned peptide lyases () [N11.UPW]#N11#{peptidase unit: 944-1048}~source YP_003970177~	FALSE	0.487	95	1.525e-18	RNA polymerase Rpb2, domain 6 [PF00562.30]; RNA polymerase Rpb2, domain 7 [PF04560.22]; RNA polymerase beta subunit [PF04563.17]; RNA polymerase Rpb2, domain 4 [PF04566.15]; RNA polymerase Rpb2, domain 5 [PF04567.19]		sp|Q6RZF8|RP132_RABPU DNA-directed RNA polymerase 132 kDa polypeptide; XhXrXs	Xr;Xh;Xs	0	PMX.81_00518	K03044	rpoB1; DNA-directed RNA polymerase subunit B' [EC:2.7.7.6]	478			PMX.81_00518_DNA-directed_RNA_polymerase_subunit_B_	NO_SP	1.00001	0	0	0	0	0
PMX.81	PMX.81_00519 DNA-directed RNA polymerase subunit A'	9.90959	9.95364	0.0440556	2628	B	K03041	DNA-directed RNA polymerase subunit A' [EC:2.7.7.6]	F4C0G4_METSG	UniRef90_F4C0G4 DNA-directed RNA polymerase subunit n=19 Tax=root TaxID=1 RepID=F4C0G4_METSG	root	TRUE	0.967	1782	0								RNA polymerase Rpb1, domain 1 [PF04997.14]; RNA polymerase Rpb1, domain 2 [PF00623.22]; RNA polymerase Rpb1, domain 3 [PF04983.20]; RNA polymerase Rpb1, domain 5 [PF04998.19]; RNA polymerase Rpb1, domain 4 [PF05000.19]		sp|O57204|RP147_VACCA DNA-directed RNA polymerase 147 kDa polypeptide; XhXrXs	Xr;Xh;Xs	0	PMX.81_00519	K03041	rpoA1; DNA-directed RNA polymerase subunit A' [EC:2.7.7.6]	846			PMX.81_00519_DNA-directed_RNA_polymerase_subunit_A_	NO_SP	1.00001	0	0	0	0	0
PMX.81	PMX.81_00520 DNA-directed RNA polymerase subunit A''	9.69146	9.36462	-0.32684	1140	B	K03042	DNA-directed RNA polymerase subunit A" [EC:2.7.7.6]	F4C0G5_METSG	UniRef90_F4C0G5 DNA-directed RNA polymerase subunit A'' n=5 Tax=root TaxID=1 RepID=F4C0G5_METSG	root	TRUE	0.915	727	5.997e-234								RNA polymerase Rpb1, domain 5 [PF04998.19]				0	PMX.81_00520	K03042	rpoA2; DNA-directed RNA polymerase subunit A" [EC:2.7.7.6]	261			PMX.81_00520_DNA-directed_RNA_polymerase_subunit_A__	NO_SP	0.999992	0	0	0	0	0
PMX.81	PMX.81_00521 50S ribosomal protein L30e	9.58699	8.8864	-0.700596	309	C	K02908	large subunit ribosomal protein L30e	F4C0G6_METSG	UniRef90_F4C0G6 50S ribosomal protein L30e n=11 Tax=root TaxID=1 RepID=F4C0G6_METSG	root	FALSE	0.951	206	5.727e-59								Ribosomal protein L7Ae/L30e/S12e/Gadd45 family [PF01248.28]				0	PMX.81_00521	K02908	RP-L30e, RPL30; large subunit ribosomal protein L30e	59			PMX.81_00521_50S_ribosomal_protein_L30e	NO_SP	1.00003	0	0	0	0	0
PMX.81	PMX.81_00522 Transcription termination/antitermination protein NusA	9.22875	8.702	-0.52675	432	C	K02600	transcription termination/antitermination protein NusA	A0B561_METTP	UniRef90_A0B561 Probable transcription termination protein NusA n=22 Tax=root TaxID=1 RepID=A0B561_METTP	root	FALSE	0.903	272	6.997e-81								NusA-like KH domain [PF13184.8]; KH domain [PF07650.19]				0	PMX.81_00522	K02600	nusA; transcription termination/antitermination protein NusA	104			PMX.81_00522_Transcription_termination_antitermination_protein_NusA	NO_SP	1.00002	0	0	0	0	0
PMX.81	PMX.81_00523 30S ribosomal protein S12	10.3752	9.45835	-0.916856	429	C			F4C0G8_METSG	UniRef90_F4C0G8 30S ribosomal protein S12 n=17 Tax=root TaxID=1 RepID=F4C0G8_METSG	root	FALSE	0.945	284	3.744e-85								Ribosomal protein S12/S23 [PF00164.27]				0	PMX.81_00523	K02950	RP-S12, MRPS12, rpsL; small subunit ribosomal protein S12	155			PMX.81_00523_30S_ribosomal_protein_S12	NO_SP	1.00002	0	0	0	0	0
PMX.81	PMX.81_00524 30S ribosomal protein S7	10.5387	9.80371	-0.735004	558	B	K02992	small subunit ribosomal protein S7	F4C0G9_METSG	UniRef90_F4C0G9 30S ribosomal protein S7 n=4 Tax=root TaxID=1 RepID=F4C0G9_METSG	root	TRUE	0.924	360	1.408e-110								Ribosomal protein S7p/S5e [PF00177.23]				0	PMX.81_00524	K02992	RP-S7, MRPS7, rpsG; small subunit ribosomal protein S7	129			PMX.81_00524_30S_ribosomal_protein_S7	NO_SP	1.00002	0	0	0	0	0
PMX.81	PMX.81_00525 2-methoxy-6-polyprenyl-1,4-benzoquinol methylase, mitochondrial	6.46571	5.83512	-0.63059	606	B			F4C0H0_METSG	UniRef90_F4C0H0 Methyltransferase, putative n=5 Tax=root TaxID=1 RepID=F4C0H0_METSG	root	TRUE	0.97	409	3.09e-127								Methyltransferase domain [PF13489.8]; Methyltransferase domain [PF08241.14]; ubiE/COQ5 methyltransferase family [PF01209.20]; Methyltransferase domain [PF13649.8]; Methyltransferase domain [PF13847.8]				0	PMX.81_00525			49	K18534	6	PMX.81_00525_2-methoxy-6-polyprenyl-1,4-benzoquinol_methylase,_mitochondrial	NO_SP	1.00001	0	0	0	0	0
PMX.81	PMX.81_00526 hypothetical protein	3.63761	1.30615	-2.33146	441	C			A0A7L4Q3H0_9EURY	UniRef90_A0A7L4Q3H0 Uncharacterized protein n=3 Tax=Methanosarcinales TaxID=94695 RepID=A0A7L4Q3H0_9EURY	Methanosarcinales	FALSE	0.919	283	1.17e-84												0	PMX.81_00526			2	K01208	1	PMX.81_00526_hypothetical_protein	LIPO	4.7e-05	0.333168	0.666732	3e-05	2.7e-05	2.5e-05	CS pos: 21-22. Pr: 0.5027
PMX.81	PMX.81_00527 hypothetical protein	6.40849	7.24166	0.833168	1188	B	K02004,K09808	putative ABC transport system permease protein; lipoprotein-releasing system permease protein	F4C0H1_METSG	UniRef90_F4C0H1 Lipoprotein-releasing system, ABC transporter permease protein n=4 Tax=Methanosarcinales TaxID=94695 RepID=F4C0H1_METSG	Methanosarcinales	TRUE	0.903	746	2.49e-240								FtsX-like permease family [PF02687.23]				0	PMX.81_00527	K09808	lolC_E; lipoprotein-releasing system permease protein	205			PMX.81_00527_hypothetical_protein	NO_SP	0.999978	0	4e-05	0	0	0
PMX.81	PMX.81_00528 hypothetical protein	6.57038	7.77101	1.20063	1158	B	K02004,K09808	putative ABC transport system permease protein; lipoprotein-releasing system permease protein	F4C0H2_METSG	UniRef90_F4C0H2 ABC transporter, permease protein n=3 Tax=Methanosarcinales TaxID=94695 RepID=F4C0H2_METSG	Methanosarcinales	TRUE	0.898	722	3.473e-232								FtsX-like permease family [PF02687.23]				0	PMX.81_00528	K09808	lolC_E; lipoprotein-releasing system permease protein	148			PMX.81_00528_hypothetical_protein	NO_SP	0.723939	2e-06	0.109339	0	0	0.166717
PMX.81	PMX.81_00529 putative ABC transporter ATP-binding protein	7.63129	8.61336	0.982068	777	B	K02003,K09810	putative ABC transport system ATP-binding protein; lipoprotein-releasing system ATP-binding protein [EC:7.6.2.-]	F4C0H3_METSG	UniRef90_F4C0H3 Lipoprotein-releasing system ATP-binding protein LolD n=4 Tax=root TaxID=1 RepID=F4C0H3_METSG	root	TRUE	0.942	512	6.003e-162								ABC transporter [PF00005.29]; RecF/RecN/SMC N terminal domain [PF02463.21]		sp|P03273|PKG1_ADE07 Packaging protein 1; XhXrXs	Xr;Xh;Xs	0	PMX.81_00529	K09810	lolD; lipoprotein-releasing system ATP-binding protein [EC:7.6.2.-]	135			PMX.81_00529_putative_ABC_transporter_ATP-binding_protein	NO_SP	0.999995	0	0	0	0	0
PMX.81	PMX.81_00530 hypothetical protein	8.73513	7.89653	-0.838596	552	C			F4C0H4_METSG	UniRef90_F4C0H4 Uncharacterized protein n=6 Tax=root TaxID=1 RepID=F4C0H4_METSG	root	FALSE	0.841	320	8.83e-97												0	PMX.81_00530			17	K11904	1	PMX.81_00530_hypothetical_protein	SP	0.000333	0.998788	0.000253	0.000239	0.000186	0.000184	CS pos: 24-25. Pr: 0.9828
PMX.81	PMX.81_00531 Methenyltetrahydromethanopterin cyclohydrolase	9.34484	9.30173	-0.0431152	972	B	K01499	methenyltetrahydromethanopterin cyclohydrolase [EC:3.5.4.27]	F4C0H5_METSG	UniRef90_F4C0H5 Methenyltetrahydromethanopterin cyclohydrolase n=6 Tax=root TaxID=1 RepID=F4C0H5_METSG	root	TRUE	0.97	662	1.217e-212								Cyclohydrolase (MCH) [PF02289.18]				0	PMX.81_00531	K01499	mch; methenyltetrahydromethanopterin cyclohydrolase [EC:3.5.4.27]	203			PMX.81_00531_Methenyltetrahydromethanopterin_cyclohydrolase	NO_SP	1.00002	0	0	0	0	0
PMX.81	PMX.81_00532 hypothetical protein	8.61464	7.79828	-0.81636	255	C			A0A1V4V9R2_9EURY	UniRef90_A0A1V4V9R2 Uncharacterized protein n=4 Tax=root TaxID=1 RepID=A0A1V4V9R2_9EURY	root	FALSE	1	191	5.328e-54												0	PMX.81_00532			4	K16898		PMX.81_00532_hypothetical_protein	NO_SP	1.00001	0	0	0	0	0
PMX.81	PMX.81_00533 Elongation factor Tu	7.96377	7.48143	-0.482343	960	B			A0A1V4V9T8_9EURY	UniRef90_A0A1V4V9T8 Elongation factor 1-alpha n=5 Tax=root TaxID=1 RepID=A0A1V4V9T8_9EURY	root	TRUE	0.956	643	3.747e-206								Elongation factor Tu domain 2 [PF03144.27]				0	PMX.81_00533			224			PMX.81_00533_Elongation_factor_Tu	NO_SP	0.999994	0	0	0	0	0
PMX.81	PMX.81_00534 hypothetical protein	7.08136	6.27936	-0.801999	384	C			A0A1V4UM07_9EURY	UniRef90_A0A1V4UM07 Uncharacterized protein n=1 Tax=Methanosaeta sp. PtaB.Bin005 TaxID=1811683 RepID=A0A1V4UM07_9EURY	Methanosaeta sp. PtaB.Bin005	FALSE	0.906	243	4.574e-71												0	PMX.81_00534			2	K07407	1	PMX.81_00534_hypothetical_protein	NO_SP	1.00001	0	0	0	0	0
PMX.81	PMX.81_00535 N-alpha-acetyltransferase	6.7404	7.9891	1.2487	432	C			F4BV38_METSG	UniRef90_F4BV38 N-acetyltransferase, GNAT family protein n=5 Tax=root TaxID=1 RepID=F4BV38_METSG	root	FALSE	0.975	296	2.206e-89								Acetyltransferase (GNAT) family [PF00583.27]; Acetyltransferase (GNAT) domain [PF13420.9]; Acetyltransferase (GNAT) domain [PF13508.9]; Acetyltransferase (GNAT) domain [PF13673.9]				0	PMX.81_00535	K03789	rimI; [ribosomal protein S18]-alanine N-acetyltransferase [EC:2.3.1.266]	26			PMX.81_00535_N-alpha-acetyltransferase	NO_SP	1.00002	0	0	0	0	0
PMX.81	PMX.81_00536 hypothetical protein	8.59537	8.57179	-0.0235795	417	C			F4BV37_METSG	UniRef90_F4BV37 Uncharacterized protein n=5 Tax=root TaxID=1 RepID=F4BV37_METSG	root	FALSE	0.932	272	5.505e-81								Uncharacterized protein conserved in archaea (DUF2111) [PF09884.11]				0	PMX.81_00536			65			PMX.81_00536_hypothetical_protein	NO_SP	1	0	0	0	0	0
PMX.81	PMX.81_00537 Argininosuccinate synthase	8.14809	6.80747	-1.34063	1176	B	K01940	argininosuccinate synthase [EC:6.3.4.5]	F4BV36_METSG	UniRef90_F4BV36 Argininosuccinate synthase n=5 Tax=root TaxID=1 RepID=F4BV36_METSG	root	TRUE	0.966	797	4.62e-258								Arginosuccinate synthase [PF00764.21]				0	PMX.81_00537	K01940	argG, ASS1; argininosuccinate synthase [EC:6.3.4.5]	327			PMX.81_00537_Argininosuccinate_synthase	NO_SP	1.00001	0	0	0	0	0
PMX.81	PMX.81_00538 PqqA peptide cyclase	9.67445	8.97736	-0.697086	1122	B			F4BV35_METSG	UniRef90_F4BV35 Radical SAM domain protein n=4 Tax=root TaxID=1 RepID=F4BV35_METSG	root	TRUE	0.973	766	9.387e-248								Radical SAM superfamily [PF04055.23]; 4Fe-4S single cluster domain [PF13394.8]; 4Fe-4S single cluster domain [PF13353.8]				0	PMX.81_00538			204			PMX.81_00538_PqqA_peptide_cyclase	NO_SP	1	0	0	0	0	0
PMX.81	PMX.81_00539 GTPase HflX	9.06575	9.59771	0.531955	639	B			F4BV34_METSG	UniRef90_F4BV34 Small GTP-binding protein n=5 Tax=root TaxID=1 RepID=F4BV34_METSG	root	TRUE	0.956	428	1.01e-133								Elongation factor Tu GTP binding domain [PF00009.29]; MnmE helical domain [PF12631.9]; Ras family [PF00071.24]; 50S ribosome-binding GTPase [PF01926.25]; ADP-ribosylation factor family [PF00025.23]; Signal recognition particle receptor beta subunit [PF09439.12]; Ferrous iron transport protein B [PF02421.20]				0	PMX.81_00539	K03595	era, ERAL1; GTPase	166			PMX.81_00539_GTPase_HflX	NO_SP	1.00002	0	0	0	0	0
PMX.81	PMX.81_00540 Tyrosine recombinase XerD	8.35821	8.02329	-0.334921	345	C	K09743	uncharacterized protein	F4BV33_METSG	UniRef90_F4BV33 Uncharacterized protein n=5 Tax=root TaxID=1 RepID=F4BV33_METSG	root	FALSE	0.928	224	6.85e-65								Uncharacterized protein conserved in archaea (DUF2073) [PF09846.11]				0	PMX.81_00540	K09743	K09743; uncharacterized protein	83			PMX.81_00540_Tyrosine_recombinase_XerD	NO_SP	1.00004	0	0	0	0	0
PMX.81	PMX.81_00541 hypothetical protein	7.1647	8.60485	1.44015	417	C	K07163,K07163	uncharacterized protein; uncharacterized protein	F4BV32_METSG	UniRef90_F4BV32 Uncharacterized protein n=5 Tax=root TaxID=1 RepID=F4BV32_METSG	root	FALSE	0.974	286	8.731e-86								Zn-ribbon containing protein [PF09845.11]				0	PMX.81_00541	K07163	K07163; uncharacterized protein	59			PMX.81_00541_hypothetical_protein	NO_SP	1.00001	0	0	0	0	0
PMX.81	PMX.81_00542 hypothetical protein	8.80181	7.09638	-1.70543	153	C			F4BV31_METSG	UniRef90_F4BV31 Uncharacterized protein n=4 Tax=root TaxID=1 RepID=F4BV31_METSG	root	FALSE	0.962	104	2.347e-24												0	PMX.81_00542			10	K03753	2	PMX.81_00542_hypothetical_protein	NO_SP	0.999983	0	0	0	0	0
PMX.81	PMX.81_00543 hypothetical protein	10.392	8.97439	-1.41756	411	C			F4BV30_METSG	UniRef90_F4BV30 Uncharacterized protein n=5 Tax=root TaxID=1 RepID=F4BV30_METSG	root	FALSE	0.87	248	8.464e-73												0	PMX.81_00543			27	K03762	1	PMX.81_00543_hypothetical_protein	SP	0.000205	0.999112	0.000177	0.000187	0.000153	0.000152	CS pos: 23-24. Pr: 0.9784
PMX.81	PMX.81_00544 hypothetical protein	9.32239	12.5673	3.24491	801	B			F4BV29_METSG	UniRef90_F4BV29 Lipoprotein, putative n=4 Tax=root TaxID=1 RepID=F4BV29_METSG	root	TRUE	0.967	543	1.335e-172												0	PMX.81_00544			38	K00812	1	PMX.81_00544_hypothetical_protein	LIPO	3.8e-05	0.166554	0.833373	2.1e-05	1.7e-05	1.8e-05	CS pos: 17-18. Pr: 0.8135
PMX.81	PMX.81_00545 hypothetical protein	0	0	0	93	E																					0	PMX.81_00545						PMX.81_00545_hypothetical_protein	NO_SP	1	0	0	0	0	0
PMX.81	PMX.81_00546 ATP-dependent RNA helicase DbpA	5.89311	7.21174	1.31863	2310	B	K10848	DNA excision repair protein ERCC-4 [EC:3.1.-.-]	F4BV28_METSG	UniRef90_F4BV28 DEAD/DEAH box helicase domain protein n=4 Tax=root TaxID=1 RepID=F4BV28_METSG	root	TRUE	0.916	1459	0								ERCC4 domain [PF02732.17]; Type III restriction enzyme, res subunit [PF04851.17]; Helicase conserved C-terminal domain [PF00271.33]; DEAD/DEAH box helicase [PF00270.31]; Helix-hairpin-helix motif [PF12826.9]; Helix-hairpin-helix domain [PF14520.8]				0	PMX.81_00546			425			PMX.81_00546_ATP-dependent_RNA_helicase_DbpA	NO_SP	1.00001	0	0	0	0	0
PMX.81	PMX.81_00547 Ribonuclease Z	5.82668	7.57007	1.74339	741	B	K00784	ribonuclease Z [EC:3.1.26.11]	F4BV26_METSG	UniRef90_F4BV26 Beta-lactamase domain protein n=4 Tax=root TaxID=1 RepID=F4BV26_METSG	root	TRUE	0.992	518	4.122e-164								Beta-lactamase superfamily domain [PF12706.9]				0	PMX.81_00547			128			PMX.81_00547_Ribonuclease_Z	NO_SP	1.00002	0	0	0	0	0
PMX.81	PMX.81_00548 hypothetical protein	5.42616	6.55738	1.13123	309	C	K09715	uncharacterized protein	F4BV25_METSG	UniRef90_F4BV25 MJ1316 domain-containing protein n=5 Tax=root TaxID=1 RepID=F4BV25_METSG	root	FALSE	0.948	205	1.078e-58								MJ1316 RNA cyclic group end recognition domain [PF04457.14]				0	PMX.81_00548	K09715	K09715; uncharacterized protein	13			PMX.81_00548_hypothetical_protein	NO_SP	1	0	0	0	0	0
PMX.81	PMX.81_00549 Hydrogenase maturation factor HypA	6.00505	7.77366	1.76862	162	C			F4BV24_METSG	UniRef90_F4BV24 Uncharacterized protein n=5 Tax=root TaxID=1 RepID=F4BV24_METSG	root	FALSE	1	128	1.092e-32												0	PMX.81_00549			3	K04066	1	PMX.81_00549_Hydrogenase_maturation_factor_HypA	NO_SP	0.999982	0	0	0	0	0
PMX.81	PMX.81_00550 hypothetical protein	6.37	9.69431	3.32431	270	C			A0A7K4AHB7_METSH	UniRef90_A0A7K4AHB7 Uncharacterized protein n=3 Tax=root TaxID=1 RepID=A0A7K4AHB7_METSH	root	FALSE	0.979	186	3.04e-52												0	PMX.81_00550			20	K01918	1	PMX.81_00550_hypothetical_protein	NO_SP	1.00003	0	0	0	0	0
PMX.81	PMX.81_00551 tRNA-Glu(ttc)	0	0	0	92
PMX.81	PMX.81_00552 Protein SlyX	6.38355	5.89874	-0.484812	978	B			F4BV22_METSG	UniRef90_F4BV22 acVLRF1 domain-containing protein n=5 Tax=root TaxID=1 RepID=F4BV22_METSG	root	TRUE	0.916	624	1.841e-199								Actinobacteria/chloroflexi VLRF1 release factor [PF18859.3]				0	PMX.81_00552			63			PMX.81_00552_Protein_SlyX	NO_SP	1.00002	0	0	0	0	0
PMX.81	PMX.81_00553 hypothetical protein	6.17148	6.60697	0.435492	846	B			F4BV21_METSG	UniRef90_F4BV21 Leucine rich repeat variant n=4 Tax=root TaxID=1 RepID=F4BV21_METSG	root	TRUE	0.938	555	2.895e-176								Leucine rich repeat variant [PF01816.19]				0	PMX.81_00553			31			PMX.81_00553_hypothetical_protein	NO_SP	1.00003	0	0	0	0	0
PMX.81	PMX.81_00554 5-amino-6-(D-ribitylamino)uracil--L-tyrosine 4-hydroxyphenyl transferase	7.32868	7.16074	-0.167932	1062	B			F4BV20_METSG	UniRef90_F4BV20 7,8-didemethyl-8-hydroxy-5-deazariboflavin synthase, CofH subunit n=5 Tax=root TaxID=1 RepID=F4BV20_METSG	root	TRUE	0.956	711	5.309e-229								CofH/MqnC C-terminal region [PF19288.1]				0	PMX.81_00554	K11781	cofH; 5-amino-6-(D-ribitylamino)uracil---L-tyrosine 4-hydroxyphenyl transferase [EC:2.5.1.147]	176			PMX.81_00554_5-amino-6-_D-ribitylamino_uracil--L-tyrosine_4-hydroxyphenyl_trans	NO_SP	1.00001	0	0	0	0	0
PMX.81	PMX.81_00555 Ribosomal RNA small subunit methyltransferase F	5.89727	7.32047	1.4232	537	C			F4BV19_METSG	UniRef90_F4BV19 Methyltranf_PUA domain-containing protein n=5 Tax=root TaxID=1 RepID=F4BV19_METSG	root	FALSE	0.944	317	6.354e-96								RNA-binding PUA-like domain of methyltransferase RsmF [PF13636.8]				0	PMX.81_00555			42			PMX.81_00555_Ribosomal_RNA_small_subunit_methyltransferase_F	NO_SP	1.00001	0	0	0	0	0
PMX.81	PMX.81_00556 tRNA (cytosine(49)-C(5))-methyltransferase	5.97988	7.14956	1.16968	906	B	K22446	tRNA (cytosine49-C5)-methyltransferase [EC:2.1.1.-]	A0A1V4VA36_9EURY	UniRef90_A0A1V4VA36 tRNA (Cytosine(49)-C(5))-methyltransferase n=5 Tax=root TaxID=1 RepID=A0A1V4VA36_9EURY	root	TRUE	0.979	623	1.123e-199								16S rRNA methyltransferase RsmB/F [PF01189.19]; N-terminal domain of 16S rRNA methyltransferase RsmF [PF17125.7]; Protein-L-isoaspartate(D-aspartate) O-methyltransferase (PCMT) [PF01135.21]; ubiE/COQ5 methyltransferase family [PF01209.20]; FtsJ-like methyltransferase [PF01728.21]				0	PMX.81_00556	K22446	K22446; tRNA (cytosine49-C5)-methyltransferase [EC:2.1.1.-]	151			PMX.81_00556_tRNA__cytosine_49_-C_5__-methyltransferase	NO_SP	1.00002	0	0	0	0	0
PMX.81	PMX.81_00557 23S rRNA (uracil(1939)-C(5))-methyltransferase RlmD	8.90945	6.23691	-2.67254	288	C			F4BV17_METSG	UniRef90_F4BV17 TRAM domain protein n=4 Tax=root TaxID=1 RepID=F4BV17_METSG	root	FALSE	0.944	151	6.877e-40								TRAM domain [PF01938.22]				0	PMX.81_00557			20			PMX.81_00557_23S_rRNA__uracil_1939_-C_5__-methyltransferase_RlmD	NO_SP	1.00001	0	0	0	0	0
PMX.81	PMX.81_00558 23S rRNA (uracil(1939)-C(5))-methyltransferase RlmD	7.79896	7.14496	-0.653995	228	C			F4BV16_METSG	UniRef90_F4BV16 TRAM domain protein n=4 Tax=root TaxID=1 RepID=F4BV16_METSG	root	FALSE	0.964	154	1.488e-41								TRAM domain [PF01938.22]				0	PMX.81_00558			30			PMX.81_00558_23S_rRNA__uracil_1939_-C_5__-methyltransferase_RlmD	NO_SP	1.00001	0	0	0	0	0
PMX.81	PMX.81_00559 hypothetical protein	5.56572	5.29648	-0.269235	1317	B			A0A1V4VCI8_9EURY	UniRef90_A0A1V4VCI8 Uncharacterized protein n=2 Tax=Methanothrix TaxID=2222 RepID=A0A1V4VCI8_9EURY	Methanothrix	TRUE	0.977	904	4.729e-294												0	PMX.81_00559			47	K01995/K01998	1	PMX.81_00559_hypothetical_protein	SP	0.000159	0.999341	0.000137	0.000147	0.000127	0.000119	CS pos: 19-20. Pr: 0.9828
PMX.81	PMX.81_00560 dITP/XTP pyrophosphatase	7.44135	7.5662	0.124848	534	B			F4BYR7_METSG	UniRef90_F4BYR7 dITP/XTP pyrophosphatase n=4 Tax=root TaxID=1 RepID=F4BYR7_METSG	root	TRUE	0.951	356	2.257e-109								Ham1 family [PF01725.18]				0	PMX.81_00560	K01519	rdgB, ITPA; XTP/dITP diphosphohydrolase [EC:3.6.1.66]	132			PMX.81_00560_dITP_XTP_pyrophosphatase	NO_SP	1	0	0	0	0	0
PMX.81	PMX.81_00561 Trans-aconitate 2-methyltransferase	6.34339	6.54718	0.203788	819	B	K00598	trans-aconitate 2-methyltransferase [EC:2.1.1.144]	F4BYR6_METSG	UniRef90_F4BYR6 Methyltransferase, putative n=4 Tax=root TaxID=1 RepID=F4BYR6_METSG	root	TRUE	0.986	568	4.195e-181								ubiE/COQ5 methyltransferase family [PF01209.20]; Methyltransferase domain [PF13847.8]; Methyltransferase domain [PF08241.14]; Methyltransferase domain [PF13649.8]; Methyltransferase domain [PF13489.8]; Methyltransferase domain [PF08242.14]; Protein-L-isoaspartate(D-aspartate) O-methyltransferase (PCMT) [PF01135.21]; Mycolic acid cyclopropane synthetase [PF02353.22]; Methyltransferase small domain…				0	PMX.81_00561	K00598	tam; trans-aconitate 2-methyltransferase [EC:2.1.1.144]	129			PMX.81_00561_Trans-aconitate_2-methyltransferase	NO_SP	1	0	0	0	0	0
PMX.81	PMX.81_00562 Glutamyl-tRNA(Gln) amidotransferase subunit D	8.66756	6.86722	-1.80035	1242	B	K01424,K09482	L-asparaginase [EC:3.5.1.1]; glutamyl-tRNA(Gln) amidotransferase subunit D [EC:6.3.5.7]	F4BYR4_METSG	UniRef90_F4BYR4 Glutamyl-tRNA(Gln) amidotransferase subunit D n=5 Tax=root TaxID=1 RepID=F4BYR4_METSG	root	TRUE	0.944	820	1.091e-265								Asparaginase, N-terminal [PF00710.22]; Glutaminase/Asparaginase C-terminal domain [PF17763.3]; GatD N-terminal domain [PF18195.3]				0	PMX.81_00562	K09482	gatD; glutamyl-tRNA(Gln) amidotransferase subunit D [EC:6.3.5.7]	316			PMX.81_00562_Glutamyl-tRNA_Gln__amidotransferase_subunit_D	NO_SP	1.00002	0	0	0	0	0
PMX.81	PMX.81_00563 50S ribosomal protein L10e	9.59765	8.25552	-1.34214	516	C	K02866	large subunit ribosomal protein L10e	F4BYR3_METSG	UniRef90_F4BYR3 50S ribosomal protein L10e n=15 Tax=root TaxID=1 RepID=F4BYR3_METSG	root	FALSE	0.958	347	2.405e-106								Ribosomal protein L16p/L10e [PF00252.20]				0	PMX.81_00563	K02866	RP-L10e, RPL10; large subunit ribosomal protein L10e	173			PMX.81_00563_50S_ribosomal_protein_L10e	NO_SP	1.00002	0	0	0	0	0
PMX.81	PMX.81_00564 23S rRNA (uracil(1939)-C(5))-methyltransferase RlmD	9.90273	8.19523	-1.7075	630	B	K03238	translation initiation factor 2 subunit 2	F4BYR2_METSG	UniRef90_F4BYR2 Translation initiation factor 2 subunit beta n=22 Tax=root TaxID=1 RepID=F4BYR2_METSG	root	TRUE	0.958	423	3.858e-132								Domain found in IF2B/IF5 [PF01873.19]; TRAM domain [PF01938.22]				0	PMX.81_00564	K03238	EIF2S2; translation initiation factor 2 subunit 2	143			PMX.81_00564_23S_rRNA__uracil_1939_-C_5__-methyltransferase_RlmD	NO_SP	1.00002	0	0	0	0	0
PMX.81	PMX.81_00565 hypothetical protein	7.9971	7.39625	-0.60085	234	C			F4BYR1_METSG	UniRef90_F4BYR1 Uncharacterized protein n=5 Tax=root TaxID=1 RepID=F4BYR1_METSG	root	FALSE	0.966	159	5.057e-43												0	PMX.81_00565			22	K03325/K03741	1	PMX.81_00565_hypothetical_protein	NO_SP	1	0	0	0	0	0
PMX.81	PMX.81_00566 Coenzyme F420:L-glutamate ligase	7.28224	5.42871	-1.85353	741	B	K12234	coenzyme F420-0:L-glutamate ligase / coenzyme F420-1:gamma-L-glutamate ligase [EC:6.3.2.31 6.3.2.34]	F4BYR0_METSG	UniRef90_F4BYR0 F420-0:gamma-glutamyl ligase n=4 Tax=root TaxID=1 RepID=F4BYR0_METSG	root	TRUE	0.953	495	3.61e-156								F420-0:Gamma-glutamyl ligase [PF01996.18]				0	PMX.81_00566	K12234	cofE; coenzyme F420-0:L-glutamate ligase / coenzyme F420-1:gamma-L-glutamate ligase [EC:6.3.2.31 6.3.2.34]	184			PMX.81_00566_Coenzyme_F420_L-glutamate_ligase	NO_SP	1.00002	0	0	0	0	0
PMX.81	PMX.81_00567 Phosphoenolpyruvate guanylyltransferase	6.05245	7.8833	1.83085	663	B	K14941	2-phospho-L-lactate/phosphoenolpyruvate guanylyltransferase [EC:2.7.7.68 2.7.7.105]	F4BYQ9_METSG	UniRef90_F4BYQ9 2-phospho-L-lactate guanylyltransferase n=4 Tax=root TaxID=1 RepID=F4BYQ9_METSG	root	TRUE	0.951	442	2.372e-138								Guanylyl transferase CofC like [PF01983.18]				0	PMX.81_00567	K14941	cofC, fbiD; 2-phospho-L-lactate/phosphoenolpyruvate guanylyltransferase [EC:2.7.7.68 2.7.7.105]	112			PMX.81_00567_Phosphoenolpyruvate_guanylyltransferase	NO_SP	1	0	0	0	0	0
PMX.81	PMX.81_00568 Chromosomal protein MC1a	10.0788	10.438	0.359197	273	C			HMC1A_METSH	UniRef90_P15249 Chromosomal protein MC1a n=8 Tax=root TaxID=1 RepID=HMC1A_METSH	root	FALSE	0.966	183	2.923e-51								Non-histone chromosomal protein MC1 [PF05854.13]				0	PMX.81_00568			76			PMX.81_00568_Chromosomal_protein_MC1a	NO_SP	1	0	0	0	0	0
PMX.81	PMX.81_00569 hypothetical protein	5.50089	4.43709	-1.0638	723	B	K09740	uncharacterized protein	F4BYQ7_METSG	UniRef90_F4BYQ7 UPF0280 protein MCON_0915 n=5 Tax=root TaxID=1 RepID=F4BYQ7_METSG	root	TRUE	0.922	465	6.947e-146												0	PMX.81_00569	K09740	K09740; uncharacterized protein	162			PMX.81_00569_hypothetical_protein	NO_SP	1.00001	0	0	0	0	0
PMX.81	PMX.81_00570 GTPase HflX	6.97503	7.15886	0.183831	1248	B	K03665	GTPase	F4BYQ6_METSG	UniRef90_F4BYQ6 GTPase HflX n=4 Tax=root TaxID=1 RepID=F4BYQ6_METSG	root	TRUE	0.932	812	8.941e-263								GTP-binding GTPase N-terminal [PF13167.8]; GTP-binding GTPase Middle Region [PF16360.7]; 50S ribosome-binding GTPase [PF01926.25]; MnmE helical domain [PF12631.9]; Ferrous iron transport protein B [PF02421.20]; Ras family [PF00071.24]				0	PMX.81_00570	K03665	hflX; GTPase	195			PMX.81_00570_GTPase_HflX	NO_SP	1.00004	0	0	0	0	0
PMX.81	PMX.81_00571 hypothetical protein	6.19878	3.71592	-2.48286	321	C			F4BYQ5_METSG	UniRef90_F4BYQ5 Uncharacterized protein n=4 Tax=root TaxID=1 RepID=F4BYQ5_METSG	root	FALSE	0.945	213	4.432e-61								Uncharacterized protein conserved in archaea (DUF2209) [PF09974.11]				0	PMX.81_00571			34			PMX.81_00571_hypothetical_protein	NO_SP	1.00001	0	0	0	0	0
PMX.81	PMX.81_00572 phosphatase YcdX	8.33775	8.30999	-0.0277561	633	B			F4BYQ4_METSG	UniRef90_F4BYQ4 PHP domain protein n=3 Tax=root TaxID=1 RepID=F4BYQ4_METSG	root	TRUE	0.958	425	8.358e-133								PHP domain [PF02811.21]				0	PMX.81_00572			143			PMX.81_00572_phosphatase_YcdX	NO_SP	1.00002	0	0	0	0	0
PMX.81	PMX.81_00573 Signal recognition particle 19 kDa protein	8.15303	6.51923	-1.6338	315	C	K03105	signal recognition particle subunit SRP19	F4BYQ3_METSG	UniRef90_F4BYQ3 Signal recognition particle 19 kDa protein n=3 Tax=root TaxID=1 RepID=F4BYQ3_METSG	root	FALSE	0.938	207	3.356e-59								SRP19 protein [PF01922.19]				0	PMX.81_00573	K03105	SRP19; signal recognition particle subunit SRP19	59			PMX.81_00573_Signal_recognition_particle_19_kDa_protein	NO_SP	1.00005	0	0	0	0	0
PMX.81	PMX.81_00574 FeMo cofactor biosynthesis protein NifB	9.3996	9.38803	-0.0115661	909	B	K02585	nitrogen fixation protein NifB	F4BYQ2_METSG	UniRef90_F4BYQ2 Radical SAM domain protein n=5 Tax=root TaxID=1 RepID=F4BYQ2_METSG	root	TRUE	0.975	623	2.211e-199								Radical SAM superfamily [PF04055.23]; 4Fe-4S single cluster domain [PF13353.8]; 4Fe-4S single cluster domain [PF13394.8]				0	PMX.81_00574	K02585	nifB; nitrogen fixation protein NifB	213			PMX.81_00574_FeMo_cofactor_biosynthesis_protein_NifB	NO_SP	1.00001	0	0	0	0	0
PMX.81	PMX.81_00575 hypothetical protein	9.63233	8.1927	-1.43963	222	C			A0A7L4Q736_9EURY	UniRef90_A0A7L4Q736 Uncharacterized protein n=4 Tax=root TaxID=1 RepID=A0A7L4Q736_9EURY	root	FALSE	0.817	125	2.024e-31												0	PMX.81_00575			2	K01744	1	PMX.81_00575_hypothetical_protein	NO_SP	1.00001	0	0	0	0	0
PMX.81	PMX.81_00576 Alanine dehydrogenase	7.11253	6.73453	-0.378	981	B	K19244	alanine dehydrogenase [EC:1.4.1.1]	F4BYQ1_METSG	UniRef90_F4BYQ1 Alanine dehydrogenase n=5 Tax=root TaxID=1 RepID=F4BYQ1_METSG	root	TRUE	0.951	649	4.604e-208								Ornithine cyclodeaminase/mu-crystallin family [PF02423.17]				0	PMX.81_00576	K19244	ala; alanine dehydrogenase [EC:1.4.1.1]	247			PMX.81_00576_Alanine_dehydrogenase	NO_SP	1.00003	0	0	0	0	0
PMX.81	PMX.81_00577 hypothetical protein	7.68139	8.73265	1.05126	504	C	K07103	uncharacterized protein	F4BYQ0_METSG	UniRef90_F4BYQ0 Uncharacterized protein n=5 Tax=root TaxID=1 RepID=F4BYQ0_METSG	root	FALSE	0.925	325	4.999e-99												0	PMX.81_00577	K07103	K07103; uncharacterized protein	118			PMX.81_00577_hypothetical_protein	NO_SP	1.00001	0	0	0	0	0
PMX.81	PMX.81_00578 ATP-dependent zinc metalloprotease FtsH	9.23844	9.64798	0.409537	1101	B	K07392	AAA family ATPase	A0A1V4V1B4_9EURY	UniRef90_A0A1V4V1B4 VCP-like ATPase n=5 Tax=root TaxID=1 RepID=A0A1V4V1B4_9EURY	root	TRUE	0.943	671	8.808e-215	MER0278187	M41	MER0278187 - family M41 non-peptidase homologues (Glossina morsitans) [M41.UNW]#M41#{peptidase unit: 240-464}~source TMP013082-PA~	FALSE	0.451	94	8.003e-19	ATPase family associated with various cellular activities (AAA) [PF00004.31]; Holliday junction DNA helicase RuvB P-loop domain [PF05496.14]; Magnesium chelatase, subunit ChlI [PF01078.23]; AAA+ lid domain [PF17862.3]		sp|P49541|YCF46_TRICV Uncharacterized AAA domain-containing protein ycf46; Xh	Xh	0	PMX.81_00578	K07392	PRS2; AAA family ATPase	219			PMX.81_00578_ATP-dependent_zinc_metalloprotease_FtsH	NO_SP	1.00001	0	0	0	0	0
PMX.81	PMX.81_00579 hypothetical protein	7.48527	10.8208	3.33553	120	C			A0A0W8F6T1_9ZZZZ	UniRef90_A0A0W8F6T1 Uncharacterized protein n=1 Tax=hydrocarbon metagenome TaxID=938273 RepID=A0A0W8F6T1_9ZZZZ	hydrocarbon metagenome	FALSE	0.911	77	3.14e-15												0	PMX.81_00579			13			PMX.81_00579_hypothetical_protein	NO_SP	0.999997	0	0	0	0	0
PMX.81	PMX.81_00580 PqqA peptide cyclase	8.01431	7.57617	-0.438142	1161	B	K06871,K22226	uncharacterized protein; Fe-coproporphyrin III synthase	F4BYP8_METSG	UniRef90_F4BYP8 Radical SAM domain protein n=4 Tax=root TaxID=1 RepID=F4BYP8_METSG	root	TRUE	0.98	800	4.028e-259								Radical SAM superfamily [PF04055.23]; 4Fe-4S single cluster domain [PF13353.8]; 4Fe-4S single cluster domain [PF13394.8]; Iron-sulfur cluster-binding domain [PF13186.8]				0	PMX.81_00580	K22226	ahbC; Fe-coproporphyrin III synthase	162			PMX.81_00580_PqqA_peptide_cyclase	NO_SP	1.00001	0	0	0	0	0
PMX.81	PMX.81_00581 Siroheme synthase	8.37274	8.52921	0.156463	1506	B	K01719,K02303,K13542	uroporphyrinogen-III synthase [EC:4.2.1.75]; uroporphyrin-III C-methyltransferase [EC:2.1.1.107]; uroporphyrinogen III methyltransferase / synthase [EC:2.1.1.107 4.2.1.75]	F4BYP7_METSG	UniRef90_F4BYP7 Uroporphyrinogen III synthase/methyltransferase n=4 Tax=root TaxID=1 RepID=F4BYP7_METSG	root	TRUE	0.915	960	2.422e-312								Tetrapyrrole (Corrin/Porphyrin) Methylases [PF00590.22]; Uroporphyrinogen-III synthase HemD [PF02602.17]				0	PMX.81_00581	K13542	cobA-hemD; uroporphyrinogen III methyltransferase / synthase [EC:2.1.1.107 4.2.1.75]	204			PMX.81_00581_Siroheme_synthase	NO_SP	1	0	0	0	0	0
PMX.81	PMX.81_00582 Porphobilinogen deaminase	8.14669	8.14393	-0.00275857	891	B	K01749	hydroxymethylbilane synthase [EC:2.5.1.61]	A0A0W8F6S6_9ZZZZ	UniRef90_A0A0W8F6S6 Hydroxymethylbilane synthase n=5 Tax=root TaxID=1 RepID=A0A0W8F6S6_9ZZZZ	root	TRUE	0.929	578	6.72e-184								Porphobilinogen deaminase, dipyromethane cofactor binding domain [PF01379.22]; Porphobilinogen deaminase, C-terminal domain [PF03900.17]				0	PMX.81_00582	K01749	hemC, HMBS; hydroxymethylbilane synthase [EC:2.5.1.61]	198			PMX.81_00582_Porphobilinogen_deaminase	NO_SP	1.00001	0	0	0	0	0
PMX.81	PMX.81_00583 Glutamate-1-semialdehyde 2,1-aminomutase	9.54396	9.80228	0.258312	1272	B	K01845	glutamate-1-semialdehyde 2,1-aminomutase [EC:5.4.3.8]	A0A1V4VCY4_9EURY	UniRef90_A0A1V4VCY4 Glutamate-1-semialdehyde 2,1-aminomutase n=6 Tax=root TaxID=1 RepID=A0A1V4VCY4_9EURY	root	TRUE	0.956	852	1.97e-276								Aminotransferase class-III [PF00202.23]				0	PMX.81_00583	K01845	hemL; glutamate-1-semialdehyde 2,1-aminomutase [EC:5.4.3.8]	299			PMX.81_00583_Glutamate-1-semialdehyde_2,1-aminomutase	NO_SP	0.999995	0	0	0	0	0
PMX.81	PMX.81_00584 Pyridinium-3,5-bisthiocarboxylic acid mononucleotide nickel insertion protein	7.07078	7.11742	0.0466475	1203	B	K09121	pyridinium-3,5-bisthiocarboxylic acid mononucleotide nickel chelatase [EC:4.99.1.12]	F4BYP4_METSG	UniRef90_F4BYP4 Putative nickel insertion protein n=5 Tax=root TaxID=1 RepID=F4BYP4_METSG	root	TRUE	0.912	764	3e-246								Protein of unknown function DUF111 [PF01969.19]				0	PMX.81_00584	K09121	larC; pyridinium-3,5-bisthiocarboxylic acid mononucleotide nickel chelatase [EC:4.99.1.12]	134			PMX.81_00584_Pyridinium-3,5-bisthiocarboxylic_acid_mononucleotide_nickel_insert	NO_SP	1.00001	0	0	0	0	0
PMX.81	PMX.81_00585 hypothetical protein	9.88746	10.7809	0.893448	474	C			F4BTG8_METSG	UniRef90_F4BTG8 Uncharacterized protein n=3 Tax=root TaxID=1 RepID=F4BTG8_METSG	root	FALSE	0.917	303	1.471e-91												0	PMX.81_00585			43			PMX.81_00585_hypothetical_protein	NO_SP	1.00002	0	0	0	0	0
PMX.81	PMX.81_00586 hypothetical protein	7.07263	7.61842	0.54579	1248	B	K02038	phosphate transport system permease protein	F4BTG7_METSG	UniRef90_F4BTG7 Phosphate transport system permease protein PstA n=5 Tax=root TaxID=1 RepID=F4BTG7_METSG	root	TRUE	0.91	790	2.992e-255								Binding-protein-dependent transport system inner membrane component [PF00528.24]				0	PMX.81_00586	K02038	pstA; phosphate transport system permease protein	61	K02037/K02038	12	PMX.81_00586_hypothetical_protein	NO_SP	0.999976	0	0	0	0	0
PMX.81	PMX.81_00587 hypothetical protein	8.18507	7.52608	-0.658991	894	B	K02037	phosphate transport system permease protein	F4BTG6_METSG	UniRef90_F4BTG6 Phosphate transport system permease protein n=5 Tax=root TaxID=1 RepID=F4BTG6_METSG	root	TRUE	0.891	553	2.957e-175								Binding-protein-dependent transport system inner membrane component [PF00528.24]				0	PMX.81_00587	K02037	pstC; phosphate transport system permease protein	167	K02037/K02038	17	PMX.81_00587_hypothetical_protein	NO_SP	0.999993	0	0	0	0	0
PMX.81	PMX.81_00588 ORC1-type DNA replication protein 2	7.85371	8.28457	0.430857	1104	B	K10725	archaeal cell division control protein 6	F4BTG5_METSG	UniRef90_F4BTG5 ORC1-type DNA replication protein n=5 Tax=root TaxID=1 RepID=F4BTG5_METSG	root	TRUE	0.946	731	1.468e-235								AAA domain [PF13401.8]; AAA ATPase domain [PF13191.8]; P-loop containing dynein motor region [PF12775.9]				0	PMX.81_00588	K10725	cdc6A; archaeal cell division control protein 6	220			PMX.81_00588_ORC1-type_DNA_replication_protein_2	NO_SP	1.00003	0	0	0	0	0
PMX.81	PMX.81_00589 Glutamyl-tRNA(Gln) amidotransferase subunit E	9.22026	9.66062	0.440362	1905	B	K03330	glutamyl-tRNA(Gln) amidotransferase subunit E [EC:6.3.5.7]	F4BTG4_METSG	UniRef90_F4BTG4 Glutamyl-tRNA(Gln) amidotransferase subunit E n=4 Tax=Methanosarcinales TaxID=94695 RepID=F4BTG4_METSG	Methanosarcinales	TRUE	0.923	1225	0								GatB/GatE catalytic domain [PF02934.17]; GatB domain [PF02637.20]				0	PMX.81_00589	K03330	gatE; glutamyl-tRNA(Gln) amidotransferase subunit E [EC:6.3.5.7]	391			PMX.81_00589_Glutamyl-tRNA_Gln__amidotransferase_subunit_E	NO_SP	0.999993	0	0	0	0	0
PMX.81	PMX.81_00590 Archaeal histone HAN1 subunit A	8.50926	6.92959	-1.57967	231	C	K24450	DNA-binding protein	F4BTG3_METSG	UniRef90_F4BTG3 Archaeal histone n=12 Tax=Archaea TaxID=2157 RepID=F4BTG3_METSG	Archaea	FALSE	0.882	142	3.926e-37								Histone-like transcription factor (CBF/NF-Y) and archaeal histone [PF00808.25]; Core histone H2A/H2B/H3/H4 [PF00125.26]; TATA box binding protein associated factor (TAF) [PF02969.19]; Centromere kinetochore component CENP-T histone fold [PF15511.8]; Bromodomain associated [PF07524.15]				0	PMX.81_00590	K24450	hmf, hmt; DNA-binding protein	32			PMX.81_00590_Archaeal_histone_HAN1_subunit_A	NO_SP	1.00004	0	0	0	0	0
PMX.81	PMX.81_00591 hypothetical protein	8.5632	9.18374	0.620535	336	C			F4BTG2_METSG	UniRef90_F4BTG2 Uncharacterized protein n=4 Tax=root TaxID=1 RepID=F4BTG2_METSG	root	FALSE	1	251	2.76e-74												0	PMX.81_00591			51	K07484	1	PMX.81_00591_hypothetical_protein	NO_SP	1	0	0	0	0	0
PMX.81	PMX.81_00592 hypothetical protein	8.14016	7.84889	-0.291273	249	C			F4BTG1_METSG	UniRef90_F4BTG1 Glutaredoxin-like protein n=5 Tax=root TaxID=1 RepID=F4BTG1_METSG	root	FALSE	0.97	170	9.212e-47								Glutaredoxin [PF00462.26]				0	PMX.81_00592			9	K06191	7	PMX.81_00592_hypothetical_protein	NO_SP	1.00001	0	0	0	0	0
PMX.81	PMX.81_00593 putative protein	7.73643	7.79892	0.0624874	666	B	K06862	energy-converting hydrogenase B subunit Q	F4BTG0_METSG	UniRef90_F4BTG0 Amino acid-binding ACT domain protein n=4 Tax=root TaxID=1 RepID=F4BTG0_METSG	root	TRUE	0.908	421	3.292e-131								Domain of unknown function (DUF5612) [PF18462.3]; ACT domain [PF13740.8]; ACT domain [PF01842.27]				0	PMX.81_00593	K06862	ehbQ; energy-converting hydrogenase B subunit Q	127			PMX.81_00593_putative_protein	NO_SP	1.00001	0	0	0	0	0
PMX.81	PMX.81_00594 Transcription factor S	9.10149	9.22948	0.127991	276	C	K03057	transcription factor S	F4BTF9_METSG	UniRef90_F4BTF9 Transcription elongation factor IIS/RNA polymerase subunit homolog n=5 Tax=root TaxID=1 RepID=F4BTF9_METSG	root	FALSE	1	201	2.783e-57								Transcription factor S-II (TFIIS) [PF01096.20]				0	PMX.81_00594	K03057	tfs; transcription factor S	56			PMX.81_00594_Transcription_factor_S	NO_SP	0.999992	0	0	0	0	0
PMX.81	PMX.81_00595 DNA polymerase sliding clamp	10.0816	9.86201	-0.219543	735	B	K04802	proliferating cell nuclear antigen	F4BTF8_METSG	UniRef90_F4BTF8 DNA polymerase sliding clamp n=16 Tax=root TaxID=1 RepID=F4BTF8_METSG	root	TRUE	0.932	479	1.352e-150								Proliferating cell nuclear antigen, C-terminal domain [PF02747.17]; Proliferating cell nuclear antigen, N-terminal domain [PF00705.20]		sp|A9A2X4|PCNA_NITMS DNA polymerase sliding clamp; Xr	Xr	0	PMX.81_00595	K04802	PCNA; proliferating cell nuclear antigen	160			PMX.81_00595_DNA_polymerase_sliding_clamp	NO_SP	1.00004	0	0	0	0	0
PMX.81	PMX.81_00596 DNA primase large subunit PriL	8.54358	8.32404	-0.219532	1026	B	K18882	DNA primase large subunit	F4BTF7_METSG	UniRef90_F4BTF7 DNA primase large subunit PriL n=5 Tax=root TaxID=1 RepID=F4BTF7_METSG	root	TRUE	0.96	690	5.425e-222								Eukaryotic and archaeal DNA primase, large subunit [PF04104.16]				0	PMX.81_00596	K18882	priL, pri2, priB; DNA primase large subunit	200			PMX.81_00596_DNA_primase_large_subunit_PriL	NO_SP	1.00002	0	0	0	0	0
PMX.81	PMX.81_00597 Putative competence-damage inducible protein	7.70927	8.35297	0.643701	1770	B	K03750,K07219	molybdopterin molybdotransferase [EC:2.10.1.1]; putative molybdopterin biosynthesis protein	F4BTF6_METSG	UniRef90_F4BTF6 Molybdenum cofactor biosynthesis protein n=4 Tax=root TaxID=1 RepID=F4BTF6_METSG	root	TRUE	0.941	1164	0								MoeA N-terminal region (domain I and II) [PF03453.19]; Probable molybdopterin binding domain [PF00994.26]; PBP superfamily domain [PF12727.9]; MoeA C-terminal region (domain IV) [PF03454.17]				0	PMX.81_00597	K03750	moeA; molybdopterin molybdotransferase [EC:2.10.1.1]	238			PMX.81_00597_Putative_competence-damage_inducible_protein	NO_SP	1.00001	0	0	0	0	0
PMX.81	PMX.81_00598 Chorismate synthase	8.37444	8.92206	0.547627	1089	B	K01736	chorismate synthase [EC:4.2.3.5]	F4BTF5_METSG	UniRef90_F4BTF5 Chorismate synthase n=5 Tax=root TaxID=1 RepID=F4BTF5_METSG	root	TRUE	0.942	717	7.161e-231								Chorismate synthase [PF01264.23]				0	PMX.81_00598	K01736	aroC; chorismate synthase [EC:4.2.3.5]	355			PMX.81_00598_Chorismate_synthase	NO_SP	1.00003	0	0	0	0	0
PMX.81	PMX.81_00599 Protein-glutamate methylesterase/protein-glutamine glutaminase	8.85166	9.10736	0.2557	1254	B			F4BTF4_METSG	UniRef90_F4BTF4 Response regulator domain with PAS sensor, putative n=5 Tax=root TaxID=1 RepID=F4BTF4_METSG	root	TRUE	0.955	839	4.876e-272								Response regulator receiver domain [PF00072.26]; PAS fold [PF00989.27]; PAS fold [PF08448.12]; PAS domain [PF13426.9]; PAS fold [PF08447.14]				0	PMX.81_00599			19	K13587	1	PMX.81_00599_Protein-glutamate_methylesterase_protein-glutamine_glutaminase	NO_SP	1.00001	0	0	0	0	0
PMX.81	PMX.81_00600 hypothetical protein	7.22823	8.40921	1.18098	2139	B			F4BTF3_METSG	UniRef90_F4BTF3 Cell surface protein, putative n=4 Tax=root TaxID=1 RepID=F4BTF3_METSG	root	TRUE	0.932	1389	0								Periplasmic copper-binding protein (NosD) [PF05048.15]; Right handed beta helix region [PF13229.8]; Protein of unknown function (DUF1565) [PF07602.13]				0	PMX.81_00600			116			PMX.81_00600_hypothetical_protein	SP	0.000226	0.999171	0.000177	0.000175	0.000145	0.000135	CS pos: 20-21. Pr: 0.9820
PMX.81	PMX.81_00601 putative HTH-type transcriptional regulator	6.58175	8.04025	1.4585	459	C	K22225	siroheme decarboxylase [EC:4.1.1.111]	F4BTF2_METSG	UniRef90_F4BTF2 Siroheme decarboxylase n=3 Tax=Methanosarcinales TaxID=94695 RepID=F4BTF2_METSG	Methanosarcinales	FALSE	0.96	309	1.017e-93								AsnC-like ligand binding domain [PF17805.3]				0	PMX.81_00601	K22225	ahbAB; siroheme decarboxylase [EC:4.1.1.111]	92			PMX.81_00601_putative_HTH-type_transcriptional_regulator	NO_SP	1.00001	0	0	0	0	0
PMX.81	PMX.81_00602 Precorrin-2 dehydrogenase	6.62035	6.57549	-0.0448552	702	B	K02304	precorrin-2 dehydrogenase / sirohydrochlorin ferrochelatase [EC:1.3.1.76 4.99.1.4]	F4BTF1_METSG	UniRef90_F4BTF1 Precorrin-2 dehydrogenase n=3 Tax=root TaxID=1 RepID=F4BTF1_METSG	root	TRUE	0.91	445	3.513e-139								Putative NAD(P)-binding [PF13241.8]				0	PMX.81_00602	K24866	sirC; precorrin-2 dehydrogenase [EC:1.3.1.76]	70			PMX.81_00602_Precorrin-2_dehydrogenase	NO_SP	1.00004	0	0	0	0	0
PMX.81	PMX.81_00603 Glutamyl-tRNA reductase	8.23407	7.55994	-0.674128	1248	B	K02492	glutamyl-tRNA reductase [EC:1.2.1.70]	F4BTF0_METSG	UniRef90_F4BTF0 Glutamyl-tRNA reductase n=3 Tax=root TaxID=1 RepID=F4BTF0_METSG	root	TRUE	0.896	713	1.411e-228								Glutamyl-tRNAGlu reductase, N-terminal domain [PF05201.17]; Shikimate / quinate 5-dehydrogenase [PF01488.22]; Glutamyl-tRNAGlu reductase, dimerisation domain [PF00745.22]				0	PMX.81_00603	K02492	hemA; glutamyl-tRNA reductase [EC:1.2.1.70]	237			PMX.81_00603_Glutamyl-tRNA_reductase	NO_SP	1.00004	0	0	0	0	0
PMX.81	PMX.81_00604 hypothetical protein	7.73017	7.60973	-0.12044	957	B	K01698	porphobilinogen synthase [EC:4.2.1.24]	F4BTE9_METSG	UniRef90_F4BTE9 Delta-aminolevulinic acid dehydratase n=3 Tax=root TaxID=1 RepID=F4BTE9_METSG	root	TRUE	0.953	639	1.145e-204								Delta-aminolevulinic acid dehydratase [PF00490.23]				0	PMX.81_00604	K01698	hemB, ALAD; porphobilinogen synthase [EC:4.2.1.24]	274			PMX.81_00604_hypothetical_protein	NO_SP	1.00003	0	0	0	0	0
PMX.81	PMX.81_00605 hypothetical protein	4.0707	3.48171	-0.588993	447	C			F4BTE8_METSG	UniRef90_F4BTE8 Uncharacterized protein n=4 Tax=root TaxID=1 RepID=F4BTE8_METSG	root	FALSE	0.937	213	3.269e-60												0	PMX.81_00605			11	K03216	2	PMX.81_00605_hypothetical_protein	NO_SP	1.00003	0	0	0	0	0
PMX.81	PMX.81_00606 hypothetical protein	6.37537	7.8588	1.48342	414	C			F4BUQ7_METSG	UniRef90_F4BUQ7 Uncharacterized protein n=4 Tax=root TaxID=1 RepID=F4BUQ7_METSG	root	FALSE	0.948	275	4.195e-82												0	PMX.81_00606						PMX.81_00606_hypothetical_protein	NO_SP	1.00002	0	0	0	0	0
PMX.81	PMX.81_00607 hypothetical protein	10.0919	9.36365	-0.728223	261	C	K09721	uncharacterized protein	A0A257MG14_9EURY	UniRef90_A0A257MG14 UPF0147 protein CG445_1298 n=2 Tax=Methanothrix TaxID=2222 RepID=A0A257MG14_9EURY	Methanothrix	FALSE	0.884	159	7.909e-43								Uncharacterised protein family (UPF0147) [PF03685.15]				0	PMX.81_00607	K09721	K09721; uncharacterized protein	47			PMX.81_00607_hypothetical_protein	NO_SP	1.00003	0	0	0	0	0
PMX.81	PMX.81_00608 ORC1-type DNA replication protein	8.25538	8.79961	0.544224	1230	B	K10725	archaeal cell division control protein 6	F4BUQ5_METSG	UniRef90_F4BUQ5 ORC1-type DNA replication protein n=5 Tax=root TaxID=1 RepID=F4BUQ5_METSG	root	TRUE	0.936	804	3.686e-260								CDC6, C terminal winged helix domain [PF09079.13]; AAA domain [PF13401.8]; AAA ATPase domain [PF13191.8]; Bacterial TniB protein [PF05621.13]; Bacterial dnaA protein [PF00308.20]; ATPase family associated with various cellular activities (AAA) [PF00004.31]				0	PMX.81_00608	K10725	cdc6A; archaeal cell division control protein 6	286			PMX.81_00608_ORC1-type_DNA_replication_protein	NO_SP	1.00003	0	0	0	0	0
PMX.81	PMX.81_00609 hypothetical protein	6.96435	6.75374	-0.210613	243	C			F4BUQ4_METSG	UniRef90_F4BUQ4 Uncharacterized protein n=5 Tax=root TaxID=1 RepID=F4BUQ4_METSG	root	FALSE	0.845	142	3.489e-37												0	PMX.81_00609			26			PMX.81_00609_hypothetical_protein	NO_SP	1.00001	0	0	0	0	0
PMX.81	PMX.81_00610 hypothetical protein	6.43347	7.29477	0.861301	3186	B			A0A0W8FC74_9ZZZZ	UniRef90_A0A0W8FC74 Sensor histidine kinase n=5 Tax=root TaxID=1 RepID=A0A0W8FC74_9ZZZZ	root	TRUE	0.932	2073	0								Protein of unknown function (DUF835) [PF05763.14]; Sodium:solute symporter family [PF00474.19]				0	PMX.81_00610			337	K07315	9	PMX.81_00610_hypothetical_protein	NO_SP	0.999959	0	0	0	0	0
PMX.81	PMX.81_00611 hypothetical protein	4.58249	4.30933	-0.273155	207	C			F4BUQ2_METSG	UniRef90_F4BUQ2 Uncharacterized protein n=3 Tax=Methanosarcinales TaxID=94695 RepID=F4BUQ2_METSG	Methanosarcinales	FALSE	0.9	130	3.517e-33												0	PMX.81_00611			8	K03760	1	PMX.81_00611_hypothetical_protein	NO_SP	0.999956	0	0	0	0	0
PMX.81	PMX.81_00612 Aspartate--tRNA(Asp/Asn) ligase	8.40455	7.50923	-0.895313	1263	B	K09759	nondiscriminating aspartyl-tRNA synthetase [EC:6.1.1.23]	F4BUQ1_METSG	UniRef90_F4BUQ1 Aspartate--tRNA(Asp/Asn) ligase n=5 Tax=root TaxID=1 RepID=F4BUQ1_METSG	root	TRUE	0.966	856	5.352e-278								tRNA synthetases class II (D, K and N) [PF00152.22]; OB-fold nucleic acid binding domain [PF01336.27]				0	PMX.81_00612	K09759	aspC, aspS; nondiscriminating aspartyl-tRNA synthetase [EC:6.1.1.23]	282			PMX.81_00612_Aspartate--tRNA_Asp_Asn__ligase	NO_SP	1.00002	0	0	0	0	0
PMX.81	PMX.81_00613 Chromosomal protein MC1b	11.3189	8.60812	-2.71081	267	C			HMC1B_METSH	UniRef90_P15250 Chromosomal protein MC1b n=17 Tax=root TaxID=1 RepID=HMC1B_METSH	root	FALSE	0.97	180	3.325e-50								Non-histone chromosomal protein MC1 [PF05854.13]				0	PMX.81_00613			75			PMX.81_00613_Chromosomal_protein_MC1b	NO_SP	0.999995	0	0	0	0	0
PMX.81	PMX.81_00614 Cation/acetate symporter ActP	4.61891	5.69676	1.07784	1413	B			F4BUP9_METSG	UniRef90_F4BUP9 Na+/solute symporter n=5 Tax=root TaxID=1 RepID=F4BUP9_METSG	root	TRUE	0.901	884	1.057e-286								Sodium:solute symporter family [PF00474.19]				0	PMX.81_00614	K14392	panF; sodium/pantothenate symporter	69	K03307	13	PMX.81_00614_Cation_acetate_symporter_ActP	NO_SP	0.999964	0	0	0	0	0
PMX.81	PMX.81_00615 hypothetical protein	6.28567	10.5953	4.30959	234	C			A0A7L4Q1G3_9EURY	UniRef90_A0A7L4Q1G3 Uncharacterized protein n=3 Tax=root TaxID=1 RepID=A0A7L4Q1G3_9EURY	root	FALSE	0.979	161	7.572e-44												0	PMX.81_00615			1	K02031/K02032	1	PMX.81_00615_hypothetical_protein	NO_SP	1.00001	0	0	0	0	0
PMX.81	PMX.81_00616 putative MFS-type transporter YhhS	2.6534	2.12752	-0.525879	771	B			F4BUP8_METSG	UniRef90_F4BUP8 Membrane protein, putative n=5 Tax=root TaxID=1 RepID=F4BUP8_METSG	root	TRUE	0.951	513	2.122e-162												0	PMX.81_00616			10	K08153	2	PMX.81_00616_putative_MFS-type_transporter_YhhS	NO_SP	0.999993	0	0	0	0	0
PMX.81	PMX.81_00617 Type III pantothenate kinase	8.79935	7.76057	-1.03878	1677	B			A0A0W8F6S9_9ZZZZ	UniRef90_A0A0W8F6S9 N-methylhydantoinase (Atp-hydrolyzing) n=6 Tax=root TaxID=1 RepID=A0A0W8F6S9_9ZZZZ	root	TRUE	0.919	1070	0								Hydantoinase/oxoprolinase [PF01968.20]; Hydantoinase/oxoprolinase N-terminal region [PF05378.15]				0	PMX.81_00617			138	K01473	52	PMX.81_00617_Type_III_pantothenate_kinase	NO_SP	1.00001	0	0	0	0	0
PMX.81	PMX.81_00618 hypothetical protein	8.85413	8.43249	-0.421643	1365	B			F4BUP6_METSG	UniRef90_F4BUP6 Histone deacetylase family protein n=6 Tax=root TaxID=1 RepID=F4BUP6_METSG	root	TRUE	0.995	956	6.341e-312								Histone deacetylase domain [PF00850.21]				0	PMX.81_00618			361			PMX.81_00618_hypothetical_protein	NO_SP	1.00002	0	0	0	0	0
PMX.81	PMX.81_00619 hypothetical protein	4.77508	5.47915	0.704066	705	B			A0A1V4VF69_9EURY	UniRef90_A0A1V4VF69 Uncharacterized protein n=5 Tax=root TaxID=1 RepID=A0A1V4VF69_9EURY	root	TRUE	0.954	471	2.46e-148												0	PMX.81_00619			30			PMX.81_00619_hypothetical_protein	NO_SP	1.00002	2e-06	0	0	0	0
PMX.81	PMX.81_00620 UDP-N-acetylglucosamine--N-acetylmuramyl-(pentapeptide) pyrophosphoryl-undecaprenol N-acetylglucosamine transferase	7.1821	6.77795	-0.404157	1095	B			F4BUP4_METSG	UniRef90_F4BUP4 Glyco_tran_28_C domain-containing protein n=5 Tax=root TaxID=1 RepID=F4BUP4_METSG	root	TRUE	0.963	739	1.706e-238								Glycosyl transferase family 1 [PF13528.8]; Glycosyltransferase family 28 C-terminal domain [PF04101.18]				0	PMX.81_00620			160			PMX.81_00620_UDP-N-acetylglucosamine--N-acetylmuramyl-_pentapeptide__pyrophosph	NO_SP	1.00001	0	0	0	0	0
PMX.81	PMX.81_00621 hypothetical protein	8.08939	7.64757	-0.441818	255	C			F4BUP3_METSG	UniRef90_F4BUP3 Uncharacterized protein n=5 Tax=root TaxID=1 RepID=F4BUP3_METSG	root	FALSE	0.952	170	7.416e-47												0	PMX.81_00621			5	K13821	1	PMX.81_00621_hypothetical_protein	NO_SP	1.00005	0	0	0	0	0
PMX.81	PMX.81_00622 hypothetical protein	7.57008	5.958	-1.61208	669	B			A0A0W8F6S7_9ZZZZ	UniRef90_A0A0W8F6S7 Putative zn-dependent protease n=4 Tax=root TaxID=1 RepID=A0A0W8F6S7_9ZZZZ	root	TRUE	0.914	424	3.795e-132	MER0896528	M50B	MER0896528 - subfamily M50B unassigned peptidases (Methanosaeta concilii) [M50.UPB]#M50B#{peptidase unit: 32-197}~source F4BUP2~	FALSE	0.912	319	8.506e-98					0	PMX.81_00622			64			PMX.81_00622_hypothetical_protein	NO_SP	0.999995	0	0	0	0	0
PMX.81	PMX.81_00623 Transcriptional regulator MraZ	7.84006	8.2156	0.375541	228	C			A0A7L4Q383_9EURY	UniRef90_A0A7L4Q383 AbrB/MazE/SpoVT family DNA-binding domain-containing protein n=3 Tax=root TaxID=1 RepID=A0A7L4Q383_9EURY	root	FALSE	0.957	153	3.845e-41								Antidote-toxin recognition MazE, bacterial antitoxin [PF04014.20]				0	PMX.81_00623			24			PMX.81_00623_Transcriptional_regulator_MraZ	NO_SP	1.00002	0	0	0	0	0
PMX.81	PMX.81_00624 Trehalose/maltose import ATP-binding protein MalK	7.19437	9.28895	2.09458	738	B	K01990	ABC-2 type transport system ATP-binding protein	A0A0W8F7M6_9ZZZZ	UniRef90_A0A0W8F7M6 Abc transporter, atp-binding protein n=3 Tax=root TaxID=1 RepID=A0A0W8F7M6_9ZZZZ	root	TRUE	0.916	471	5.661e-148								ABC transporter [PF00005.29]; AAA domain, putative AbiEii toxin, Type IV TA system [PF13304.8]		sp|P03273|PKG1_ADE07 Packaging protein 1; XhXrXs	Xr;Xh;Xs	0	PMX.81_00624	K01990	ABC-2.A; ABC-2 type transport system ATP-binding protein	134			PMX.81_00624_Trehalose_maltose_import_ATP-binding_protein_MalK	NO_SP	1.00001	0	0	0	0	0
PMX.81	PMX.81_00625 hypothetical protein	6.05363	7.57589	1.52226	738	B			A0A7L4Q5G8_9EURY	UniRef90_A0A7L4Q5G8 ABC transporter permease n=3 Tax=root TaxID=1 RepID=A0A7L4Q5G8_9EURY	root	TRUE	0.926	477	5e-150												0	PMX.81_00625	K01992	ABC-2.P; ABC-2 type transport system permease protein	162			PMX.81_00625_hypothetical_protein	NO_SP	1.00002	0	0	0	0	0
PMX.81	PMX.81_00626 hypothetical protein	4.47286	3.27202	-1.20084	225	C			A0A7K4AET0_METSH	UniRef90_A0A7K4AET0 Uncharacterized protein n=1 Tax=Methanothrix soehngenii TaxID=2223 RepID=A0A7K4AET0_METSH	Methanothrix soehngenii	FALSE	0.905	142	2.588e-37	MER0896528	M50B	MER0896528 - subfamily M50B unassigned peptidases (Methanosaeta concilii) [M50.UPB]#M50B#{peptidase unit: 32-197}~source F4BUP2~	FALSE	0.784	110	3.072e-28					0	PMX.81_00626			3	K09781	1	PMX.81_00626_hypothetical_protein	NO_SP	1	0	0	0	0	0
PMX.81	PMX.81_00627 hypothetical protein	9.46716	10.2338	0.766604	420	C			A0A7L4Q5V2_9EURY	UniRef90_A0A7L4Q5V2 Uncharacterized protein n=3 Tax=Methanosarcinales TaxID=94695 RepID=A0A7L4Q5V2_9EURY	Methanosarcinales	FALSE	0.933	192	2.909e-53												0	PMX.81_00627			2			PMX.81_00627_hypothetical_protein	NO_SP	0.999988	0	0	0	0	0
PMX.81	PMX.81_00628 hypothetical protein	7.21649	9.64773	2.43124	207	C			A0A1V4V7F2_9EURY	UniRef90_A0A1V4V7F2 Uncharacterized protein n=1 Tax=Methanosaeta sp. PtaB.Bin005 TaxID=1811683 RepID=A0A1V4V7F2_9EURY	Methanosaeta sp. PtaB.Bin005	FALSE	0.86	124	5.596e-31												0	PMX.81_00628			2	K00241	2	PMX.81_00628_hypothetical_protein	NO_SP	1.00001	0	0	0	0	0
PMX.81	PMX.81_00629 hypothetical protein	3.78943	3.19343	-0.595997	558	B			F4BY34_METSG	UniRef90_F4BY34 Uncharacterized protein n=5 Tax=root TaxID=1 RepID=F4BY34_METSG	root	TRUE	0.923	359	1.93e-110												0	PMX.81_00629			19	K03306	1	PMX.81_00629_hypothetical_protein	NO_SP	1.00003	0	0	0	0	0
PMX.81	PMX.81_00630 Aromatic-amino-acid aminotransferase 2	8.41556	7.81937	-0.596187	1137	B			F4BY33_METSG	UniRef90_F4BY33 Aminotransferase n=4 Tax=root TaxID=1 RepID=F4BY33_METSG	root	TRUE	0.954	760	1.835e-245								Aminotransferase class I and II [PF00155.23]; Cys/Met metabolism PLP-dependent enzyme [PF01053.22]; DegT/DnrJ/EryC1/StrS aminotransferase family [PF01041.19]				0	PMX.81_00630	K00812	aspB; aspartate aminotransferase [EC:2.6.1.1]	249			PMX.81_00630_Aromatic-amino-acid_aminotransferase_2	NO_SP	1.00004	0	0	0	0	0
PMX.81	PMX.81_00631 6,7-dimethyl-8-ribityllumazine synthase	7.95802	7.89343	-0.0645833	459	C	K00794	6,7-dimethyl-8-ribityllumazine synthase [EC:2.5.1.78]	F4BY32_METSG	UniRef90_F4BY32 6,7-dimethyl-8-ribityllumazine synthase n=4 Tax=root TaxID=1 RepID=F4BY32_METSG	root	FALSE	0.948	273	4.168e-81								6,7-dimethyl-8-ribityllumazine synthase [PF00885.21]				0	PMX.81_00631	K00794	ribH, RIB4; 6,7-dimethyl-8-ribityllumazine synthase [EC:2.5.1.78]	110			PMX.81_00631_6,7-dimethyl-8-ribityllumazine_synthase	NO_SP	1	0	0	0	0	0
PMX.81	PMX.81_00632 Putative branched-chain-amino-acid aminotransferase	8.04358	6.81528	-1.2283	867	B	K00826	branched-chain amino acid aminotransferase [EC:2.6.1.42]	F4BY31_METSG	UniRef90_F4BY31 Branched-chain-amino-acid aminotransferase n=4 Tax=root TaxID=1 RepID=F4BY31_METSG	root	TRUE	0.948	575	3.061e-183								Amino-transferase class IV [PF01063.21]				0	PMX.81_00632	K00826	E2.6.1.42, ilvE; branched-chain amino acid aminotransferase [EC:2.6.1.42]	246			PMX.81_00632_Putative_branched-chain-amino-acid_aminotransferase	NO_SP	1.00001	0	0	0	0	0
PMX.81	PMX.81_00633 hypothetical protein	5.5618	6.95612	1.39432	399	C			F4BY30_METSG	UniRef90_F4BY30 Uncharacterized protein n=5 Tax=root TaxID=1 RepID=F4BY30_METSG	root	FALSE	0.982	276	1.752e-82								Uncharacterised protein family UPF0047 [PF01894.19]				0	PMX.81_00633			103			PMX.81_00633_hypothetical_protein	NO_SP	1.00001	0	0	0	0	0
PMX.81	PMX.81_00634 hypothetical protein	11.291	3.32493	-7.96604	576	B	K07034	uncharacterized protein	F4BY29_METSG	UniRef90_F4BY29 GPR1/FUN34/YaaH family protein n=4 Tax=root TaxID=1 RepID=F4BY29_METSG	root	TRUE	0.935	376	3.293e-116								GPR1/FUN34/yaaH family [PF01184.21]				0	PMX.81_00634	K07034	K07034; uncharacterized protein	125			PMX.81_00634_hypothetical_protein	NO_SP	1.00002	0	0	0	0	0
PMX.81	PMX.81_00635 hypothetical protein	12.5929	13.2436	0.650663	888	B			F4BY28_METSG	UniRef90_F4BY28 Uncharacterized protein n=4 Tax=root TaxID=1 RepID=F4BY28_METSG	root	TRUE	0.97	605	2.3e-193												0	PMX.81_00635			100	K00059	1	PMX.81_00635_hypothetical_protein	SP	0.000156	0.999333	0.000133	0.000147	0.000121	0.000115	CS pos: 22-23. Pr: 0.9804
PMX.81	PMX.81_00636 Cellobiose 2-epimerase	6.7581	8.38068	1.62258	2133	B	K06888	uncharacterized protein	F4BY27_METSG	UniRef90_F4BY27 Thioredox_DsbH domain-containing protein n=4 Tax=root TaxID=1 RepID=F4BY27_METSG	root	TRUE	0.97	1452	0								Protein of unknown function, DUF255 [PF03190.17]; Thioredoxin-like [PF13899.8]; N-acylglucosamine 2-epimerase (GlcNAc 2-epimerase) [PF07221.13]; Beta-L-arabinofuranosidase, GH127 [PF07944.14]				1	PMX.81_00636	K06888	K06888; uncharacterized protein	373			PMX.81_00636_Cellobiose_2-epimerase	NO_SP	1.00001	0	0	0	0	0
PMX.81	PMX.81_00637 hypothetical protein	7.50819	8.4865	0.978315	618	B			F4BY26_METSG	UniRef90_F4BY26 RLAN domain-containing protein n=5 Tax=root TaxID=1 RepID=F4BY26_METSG	root	TRUE	0.962	417	4.962e-130												0	PMX.81_00637			26	K08139	1	PMX.81_00637_hypothetical_protein	NO_SP	1.00001	0	0	0	0	0
PMX.81	PMX.81_00638 D-alanine--D-alanine ligase	7.85636	9.82587	1.96951	1029	B			F4BY25_METSG	UniRef90_F4BY25 RimK domain protein ATP-grasp, putative n=3 Tax=Methanosarcinales TaxID=94695 RepID=F4BY25_METSG	Methanosarcinales	TRUE	0.96	692	1.176e-222								RimK-like ATP-grasp domain [PF08443.13]; ATP-grasp domain [PF02655.16]; D-ala D-ala ligase C-terminus [PF07478.15]; Carbamoyl-phosphate synthase L chain, ATP binding domain [PF02786.19]				0	PMX.81_00638			148			PMX.81_00638_D-alanine--D-alanine_ligase	NO_SP	1	0	0	0	0	0
PMX.81	PMX.81_00639 hypothetical protein	6.86478	7.72639	0.861603	492	C	K06940	uncharacterized protein	F4BY24_METSG	UniRef90_F4BY24 Uncharacterized protein n=4 Tax=Methanosarcinales TaxID=94695 RepID=F4BY24_METSG	Methanosarcinales	FALSE	0.973	336	6e-103								Putative zinc- or iron-chelating domain [PF03692.17]				1	PMX.81_00639	K06940	K06940; uncharacterized protein	20			PMX.81_00639_hypothetical_protein	NO_SP	1	0	0	0	0	0
PMX.81	PMX.81_00640 Glutamate--cysteine ligase	7.44403	8.90259	1.45856	1146	B			A0A1V4UM23_9EURY	UniRef90_A0A1V4UM23 Carboxylate-amine ligase YbdK n=6 Tax=root TaxID=1 RepID=A0A1V4UM23_9EURY	root	TRUE	0.96	771	3.112e-249								Glutamate-cysteine ligase family 2(GCS2) [PF04107.15]				0	PMX.81_00640			167	K06048	5	PMX.81_00640_Glutamate--cysteine_ligase	NO_SP	1.00003	0	0	0	0	0
PMX.81	PMX.81_00641 (5-formylfuran-3-yl)methyl phosphate transaminase	7.88099	9.18282	1.30183	1137	B	K19793	(5-formylfuran-3-yl)methyl phosphate transaminase [EC:2.6.1.108]	F4BY22_METSG	UniRef90_F4BY22 Aminotransferase n=5 Tax=root TaxID=1 RepID=F4BY22_METSG	root	TRUE	0.931	739	3.281e-238								Aminotransferase class I and II [PF00155.23]				0	PMX.81_00641	K19793	mfnC; (5-formylfuran-3-yl)methyl phosphate transaminase [EC:2.6.1.108]	201			PMX.81_00641__5-formylfuran-3-yl_methyl_phosphate_transaminase	NO_SP	1.00004	0	0	0	0	0
PMX.81	PMX.81_00642 hypothetical protein	4.83619	4.81057	-0.0256193	192	C	K18843	antitoxin HicB	F4BY21_METSG	UniRef90_F4BY21 Uncharacterized protein family (UPF0150) n=4 Tax=root TaxID=1 RepID=F4BY21_METSG	root	FALSE	0.947	128	1.827e-32								HicB_like antitoxin of bacterial toxin-antitoxin system [PF15919.7]				0	PMX.81_00642			24			PMX.81_00642_hypothetical_protein	NO_SP	1	0	0	0	0	0
PMX.81	PMX.81_00643 hypothetical protein	6.30425	7.24755	0.943299	261	C			F4BY19_METSG	UniRef90_F4BY19 Uncharacterized protein n=4 Tax=root TaxID=1 RepID=F4BY19_METSG	root	FALSE	0.976	161	1.626e-43								HicB_like antitoxin of bacterial toxin-antitoxin system [PF15919.7]				0	PMX.81_00643			36			PMX.81_00643_hypothetical_protein	NO_SP	1.00001	0	0	0	0	0
PMX.81	PMX.81_00644 hypothetical protein	7.41654	8.07617	0.659636	186	C			UPI0018732CA1	UniRef90_UPI0018732CA1 hypothetical protein n=1 Tax=Methanothrix soehngenii TaxID=2223 RepID=UPI0018732CA1	Methanothrix soehngenii	FALSE	0.975	128	1.65e-32												0	PMX.81_00644						PMX.81_00644_hypothetical_protein	NO_SP	0.999999	0	0	0	0	0
PMX.81	PMX.81_00645 hypothetical protein	6.48931	7.02563	0.536323	288	C			F4BY18_METSG	UniRef90_F4BY18 Uncharacterized protein n=4 Tax=root TaxID=1 RepID=F4BY18_METSG	root	FALSE	0.957	173	1.015e-47								Antitoxin component of bacterial toxin-antitoxin system, MqsA [PF15731.7]				0	PMX.81_00645			8	K13655	1	PMX.81_00645_hypothetical_protein	NO_SP	0.999997	0	0	0	0	0
PMX.81	PMX.81_00646 hypothetical protein	5.09079	4.8376	-0.253186	306	C			F4BY17_METSG	UniRef90_F4BY17 Uncharacterized protein n=4 Tax=root TaxID=1 RepID=F4BY17_METSG	root	FALSE	1	220	8.549e-64								Domain of unknown function (DUF4258) [PF14076.8]				0	PMX.81_00646			27			PMX.81_00646_hypothetical_protein	NO_SP	1.00003	0	0	0	0	0
PMX.81	PMX.81_00647 hypothetical protein	3.35489	5.23934	1.88445	1878	B			F4BY16_METSG	UniRef90_F4BY16 DNA polymerase I, putative n=5 Tax=root TaxID=1 RepID=F4BY16_METSG	root	TRUE	0.939	1233	0								DNA polymerase family A [PF00476.22]		sp|P00581|DPOL_BPT7 DNA-directed DNA polymerase; XhXr	Xr;Xh	0	PMX.81_00647	K02335	polA; DNA polymerase I [EC:2.7.7.7]	185			PMX.81_00647_hypothetical_protein	NO_SP	1.00003	0	0	0	0	0
PMX.81	PMX.81_00648 hypothetical protein	7.75113	7.59812	-0.153013	456	C			F4BU07_METSG	UniRef90_F4BU07 Lipoprotein, putative n=4 Tax=root TaxID=1 RepID=F4BU07_METSG	root	FALSE	0.91	289	9.512e-87												0	PMX.81_00648			12	K09712	1	PMX.81_00648_hypothetical_protein	SP	0.000158	0.999327	0.000133	0.000147	0.000116	0.00012	CS pos: 22-23. Pr: 0.9428
PMX.81	PMX.81_00649 Digeranylgeranylglycerophospholipid reductase	7.20474	7.3971	0.192358	1128	B	K21401	menaquinone-9 beta-reductase [EC:1.3.99.38]	F4BU08_METSG	UniRef90_F4BU08 Geranylgeranyl reductase n=5 Tax=root TaxID=1 RepID=F4BU08_METSG	root	TRUE	0.909	711	1.08e-228								FAD binding domain [PF01494.21]; Lycopene cyclase protein [PF05834.14]; Tryptophan halogenase [PF04820.16]; FAD dependent oxidoreductase [PF12831.9]; FAD binding domain [PF00890.26]; Pyridine nucleotide-disulphide oxidoreductase [PF13738.8]; HI0933-like protein [PF03486.16]; Pyridine nucleotide-disulphide oxidoreductase [PF07992.16]				0	PMX.81_00649			170			PMX.81_00649_Digeranylgeranylglycerophospholipid_reductase	NO_SP	1.00001	0	0	0	0	0
PMX.81	PMX.81_00650 putative nitrogen regulatory PII-like protein	5.55423	5.26287	-0.291363	330	C	K04751	nitrogen regulatory protein P-II 1	F4BU09_METSG	UniRef90_F4BU09 Nitrogen regulatory protein P-II n=5 Tax=root TaxID=1 RepID=F4BU09_METSG	root	FALSE	0.928	214	1.449e-61								Nitrogen regulatory protein P-II [PF00543.24]				0	PMX.81_00650	K04751	glnB; nitrogen regulatory protein P-II 1	70			PMX.81_00650_putative_nitrogen_regulatory_PII-like_protein	NO_SP	1.00002	0	0	0	0	0
PMX.81	PMX.81_00651 Putative ammonium transporter	4.28931	4.39611	0.1068	1209	B	K03320	ammonium transporter, Amt family	F4BU10_METSG	UniRef90_F4BU10 Ammonium transporter n=5 Tax=root TaxID=1 RepID=F4BU10_METSG	root	TRUE	0.925	780	5.904e-252								Ammonium Transporter Family [PF00909.23]				0	PMX.81_00651	K03320	amt, AMT, MEP; ammonium transporter, Amt family	406			PMX.81_00651_Putative_ammonium_transporter	NO_SP	0.999971	0	0	0	0	0
PMX.81	PMX.81_00652 hypothetical protein	8.79404	9.03131	0.237266	684	B			F4BU11_METSG	UniRef90_F4BU11 Uncharacterized protein n=6 Tax=root TaxID=1 RepID=F4BU11_METSG	root	TRUE	0.983	473	6.856e-149												0	PMX.81_00652			50	K15977	1	PMX.81_00652_hypothetical_protein	NO_SP	1.00001	0	0	0	0	0
PMX.81	PMX.81_00653 putative KH and PIN-domain containing protein	8.70876	8.88982	0.181061	1818	B	K06865	ATPase	F4BU12_METSG	UniRef90_F4BU12 PIN domain protein n=5 Tax=root TaxID=1 RepID=F4BU12_METSG	root	TRUE	0.935	1187	0								Type II/IV secretion system protein [PF00437.22]; KH domain [PF00013.31]				0	PMX.81_00653	K06865	K06865; ATPase	378			PMX.81_00653_putative_KH_and_PIN-domain_containing_protein	NO_SP	1.00001	0	0	0	0	0
PMX.81	PMX.81_00654 hypothetical protein	7.32976	7.59142	0.261658	501	C			F4BU13_METSG	UniRef90_F4BU13 Uncharacterized protein n=4 Tax=root TaxID=1 RepID=F4BU13_METSG	root	FALSE	0.944	325	6.535e-99												0	PMX.81_00654			21	K05966	1	PMX.81_00654_hypothetical_protein	SP	0.000172	0.999242	0.000157	0.000159	0.000132	0.00013	CS pos: 26-27. Pr: 0.9772
PMX.81	PMX.81_00655 hypothetical protein	8.373	7.70157	-0.671433	696	B			F4BU14_METSG	UniRef90_F4BU14 Uncharacterized protein n=5 Tax=root TaxID=1 RepID=F4BU14_METSG	root	TRUE	0.898	427	4.647e-133												0	PMX.81_00655			32	K02996	1	PMX.81_00655_hypothetical_protein	SP	0.218514	0.666063	0.115072	0.000148	0.000108	0.000108	CS pos: 23-24. Pr: 0.6521
PMX.81	PMX.81_00656 DNA mismatch repair protein MutS	7.5609	8.33329	0.772393	2634	B	K03555	DNA mismatch repair protein MutS	F4BU15_METSG	UniRef90_F4BU15 DNA mismatch repair protein MutS n=5 Tax=root TaxID=1 RepID=F4BU15_METSG	root	TRUE	0.93	1708	0								MutS domain V [PF00488.23]; MutS domain III [PF05192.20]; MutS domain I [PF01624.22]; MutS family domain IV [PF05190.20]; MutS domain II [PF05188.19]				0	PMX.81_00656	K03555	mutS; DNA mismatch repair protein MutS	467			PMX.81_00656_DNA_mismatch_repair_protein_MutS	NO_SP	0.999996	0	0	0	0	0
PMX.81	PMX.81_00657 DNA mismatch repair protein MutL	6.76913	7.83903	1.06989	1716	B	K03572	DNA mismatch repair protein MutL	F4BU16_METSG	UniRef90_F4BU16 DNA mismatch repair protein MutL n=4 Tax=root TaxID=1 RepID=F4BU16_METSG	root	TRUE	0.922	1103	0								MutL C terminal dimerisation domain [PF08676.13]; DNA mismatch repair protein, C-terminal domain [PF01119.21]; Histidine kinase-, DNA gyrase B-, and HSP90-like ATPase [PF13589.8]; Histidine kinase-, DNA gyrase B-, and HSP90-like ATPase [PF02518.28]				0	PMX.81_00657	K03572	mutL; DNA mismatch repair protein MutL	247			PMX.81_00657_DNA_mismatch_repair_protein_MutL	NO_SP	1.00001	0	0	0	0	0
PMX.81	PMX.81_00658 Thiamine-monophosphate kinase	7.22564	8.1692	0.94356	1323	B	K07388	hydrogenase expression/formation protein	F4BU17_METSG	UniRef90_F4BU17 Uncharacterized protein n=3 Tax=root TaxID=1 RepID=F4BU17_METSG	root	TRUE	0.923	852	5.953e-276								AIR synthase related protein, C-terminal domain [PF02769.24]; AIR synthase related protein, N-terminal domain [PF00586.26]				0	PMX.81_00658	K07388	K07388; hydrogenase expression/formation protein	298			PMX.81_00658_Thiamine-monophosphate_kinase	NO_SP	1.00005	0	0	0	0	0
PMX.81	PMX.81_00659 Heat shock protein HspQ	7.32439	10.1724	2.84797	390	C			F4BU18_METSG	UniRef90_F4BU18 Uncharacterized protein n=4 Tax=root TaxID=1 RepID=F4BU18_METSG	root	FALSE	0.92	250	9.092e-74												0	PMX.81_00659			57			PMX.81_00659_Heat_shock_protein_HspQ	NO_SP	1.00003	0	0	0	0	0
PMX.81	PMX.81_00660 hypothetical protein	7.65232	9.27063	1.61831	600	B	K03136	transcription initiation factor TFIIE subunit alpha	A0A0W8FBM0_9ZZZZ	UniRef90_A0A0W8FBM0 Archaeal transcription factor e n=4 Tax=root TaxID=1 RepID=A0A0W8FBM0_9ZZZZ	root	TRUE	0.978	412	1.643e-128								TFIIE alpha subunit [PF02002.19]				0	PMX.81_00660	K03136	TFIIE1, GTF2E1, TFA1, tfe; transcription initiation factor TFIIE subunit alpha	59			PMX.81_00660_hypothetical_protein	NO_SP	1.00002	0	0	0	0	0
PMX.81	PMX.81_00661 hypothetical protein	6.63631	7.55362	0.91731	402	C			F4BU20_METSG	UniRef90_F4BU20 Uncharacterized protein n=5 Tax=root TaxID=1 RepID=F4BU20_METSG	root	FALSE	0.929	261	2.183e-77												0	PMX.81_00661			114			PMX.81_00661_hypothetical_protein	NO_SP	1	0	0	0	0	0
PMX.81	PMX.81_00662 hypothetical protein	5.5232	8.17819	2.655	306	C			F4BU21_METSG	UniRef90_F4BU21 Uncharacterized protein n=5 Tax=root TaxID=1 RepID=F4BU21_METSG	root	FALSE	0.925	198	4.166e-56								Protein of unknown function (DUF2551) [PF10826.10]				0	PMX.81_00662			40			PMX.81_00662_hypothetical_protein	NO_SP	1.00003	0	0	0	0	0
PMX.81	PMX.81_00663 hypothetical protein	6.29384	3.66707	-2.62677	444	C	K07496	putative transposase	A0A1V4V9F9_9EURY	UniRef90_A0A1V4V9F9 Putative transposase DNA-binding domain protein n=1 Tax=Methanosaeta sp. PtaB.Bin005 TaxID=1811683 RepID=A0A1V4V9F9_9EURY	Methanosaeta sp. PtaB.Bin005	FALSE	0.965	301	6.053e-91								Putative transposase DNA-binding domain [PF07282.13]				0	PMX.81_00663	K07496	K07496; putative transposase	11			PMX.81_00663_hypothetical_protein	NO_SP	1.00001	0	0	0	0	0
PMX.81	PMX.81_00664 1,4-dihydroxy-2-naphthoyl-CoA hydrolase	7.23399	6.89202	-0.341968	432	C			A0A0W8F647_9ZZZZ	UniRef90_A0A0W8F647 4HBT domain-containing protein n=4 Tax=root TaxID=1 RepID=A0A0W8F647_9ZZZZ	root	FALSE	0.905	273	3.721e-81								Thioesterase superfamily [PF03061.24]				0	PMX.81_00664			59			PMX.81_00664_1,4-dihydroxy-2-naphthoyl-CoA_hydrolase	NO_SP	1.00002	0	0	0	0	0
PMX.81	PMX.81_00665 Protein	8.38553	5.97401	-2.41152	210	C			F4BW42_METSG	UniRef90_F4BW42 Uncharacterized protein n=5 Tax=root TaxID=1 RepID=F4BW42_METSG	root	FALSE	0.957	135	6.02e-35								Domain of unknown function (DUF1922) [PF09082.12]				0	PMX.81_00665			19	K02035	1	PMX.81_00665_Protein	NO_SP	1	0	0	0	0	0
PMX.81	PMX.81_00666 30S ribosomal protein S8e	10.201	8.04598	-2.15498	384	C	K02995,K02995	small subunit ribosomal protein S8e; small subunit ribosomal protein S8e	F4BW41_METSG	UniRef90_F4BW41 30S ribosomal protein S8e n=4 Tax=root TaxID=1 RepID=F4BW41_METSG	root	FALSE	0.931	250	1.132e-73								Ribosomal protein S8e [PF01201.24]				0	PMX.81_00666	K02995	RP-S8e, RPS8; small subunit ribosomal protein S8e	103			PMX.81_00666_30S_ribosomal_protein_S8e	NO_SP	1.00003	0	0	0	0	0
PMX.81	PMX.81_00667 tRNA uridine(34) acetyltransferase	7.19158	7.92698	0.735401	1548	B	K07739	elongator complex protein 3 [EC:2.3.1.48]	F4BW40_METSG	UniRef90_F4BW40 tRNA uridine(34) acetyltransferase n=5 Tax=root TaxID=1 RepID=F4BW40_METSG	root	TRUE	0.958	1039	0								Radical_SAM C-terminal domain [PF16199.7]; Acetyltransferase (GNAT) domain [PF13508.9]				0	PMX.81_00667	K07739	ELP3, KAT9; elongator complex protein 3 [EC:2.3.1.48]	302			PMX.81_00667_tRNA_uridine_34__acetyltransferase	NO_SP	1.00002	0	0	0	0	0
PMX.81	PMX.81_00668 Bifunctional F420 biosynthesis protein FbiB	6.90556	7.06609	0.160535	516	C			A0A0W8F609_9ZZZZ	UniRef90_A0A0W8F609 Nitroreductase domain-containing protein n=6 Tax=root TaxID=1 RepID=A0A0W8F609_9ZZZZ	root	FALSE	0.933	336	8.796e-103								Nitroreductase family [PF00881.26]; Putative TM nitroreductase [PF14512.8]				0	PMX.81_00668			112			PMX.81_00668_Bifunctional_F420_biosynthesis_protein_FbiB	NO_SP	1.00002	0	0	0	0	0
PMX.81	PMX.81_00669 hypothetical protein	3.34418	3.57205	0.227868	477	C			F4BW38_METSG	UniRef90_F4BW38 Metallophos domain-containing protein n=4 Tax=root TaxID=1 RepID=F4BW38_METSG	root	FALSE	0.972	326	2.371e-99												0	PMX.81_00669			7	K14063	1	PMX.81_00669_hypothetical_protein	NO_SP	0.999994	0	0	0	0	0
PMX.81	PMX.81_00670 hypothetical protein	1.61067	6.74799	5.13732	246	C			A0A7K4AI83_METSH	UniRef90_A0A7K4AI83 DUF4040 domain-containing protein n=1 Tax=Methanothrix soehngenii TaxID=2223 RepID=A0A7K4AI83_METSH	Methanothrix soehngenii	FALSE	0.865	148	4.359e-39								Domain of unknown function (DUF4040) [PF13244.8]				0	PMX.81_00670						PMX.81_00670_hypothetical_protein	NO_SP	0.999989	0	0	0	0	0
PMX.81	PMX.81_00671 hypothetical protein	1.52584	8.4421	6.91626	525	C	K05569	multicomponent Na+:H+ antiporter subunit E	F4BU30_METSG	UniRef90_F4BU30 Membrane bound hydrogenase subunit n=4 Tax=Methanosarcinales TaxID=94695 RepID=F4BU30_METSG	Methanosarcinales	FALSE	0.933	342	8.926e-105								Na+/H+ ion antiporter subunit [PF01899.18]				0	PMX.81_00671	K05569	mnhE, mrpE; multicomponent Na+:H+ antiporter subunit E	62			PMX.81_00671_hypothetical_protein	NO_SP	0.999964	0	1e-06	0	0	0
PMX.81	PMX.81_00672 hypothetical protein	1.17519	7.14866	5.97347	315	C	K05571	multicomponent Na+:H+ antiporter subunit G	A0A7L4Q0B1_9EURY	UniRef90_A0A7L4Q0B1 Monovalent cation/H(+) antiporter subunit G n=3 Tax=Methanosarcinales TaxID=94695 RepID=A0A7L4Q0B1_9EURY	Methanosarcinales	FALSE	0.951	210	2.677e-60								Na+/H+ antiporter subunit [PF03334.16]				0	PMX.81_00672	K05571	mnhG, mrpG; multicomponent Na+:H+ antiporter subunit G	38			PMX.81_00672_hypothetical_protein	NO_SP	0.999991	0	0	0	0	0
PMX.81	PMX.81_00673 hypothetical protein	1.06583	7.39044	6.32461	270	C			F4BU31_METSG	UniRef90_F4BU31 Membrane bound hydrogenase subunit n=3 Tax=Methanosarcinales TaxID=94695 RepID=F4BU31_METSG	Methanosarcinales	FALSE	0.891	168	8.697e-46								Multiple resistance and pH regulation protein F (MrpF / PhaF) [PF04066.15]				0	PMX.81_00673	K05570	mnhF, mrpF; multicomponent Na+:H+ antiporter subunit F	26			PMX.81_00673_hypothetical_protein	NO_SP	0.999983	0	0	0	0	0
PMX.81	PMX.81_00674 hypothetical protein	4.52666	10.0262	5.49952	351	C			F4BU33_METSG	UniRef90_F4BU33 Uncharacterized protein n=6 Tax=root TaxID=1 RepID=F4BU33_METSG	root	FALSE	0.905	159	2.439e-42												0	PMX.81_00674			7	K08998	1	PMX.81_00674_hypothetical_protein	NO_SP	1	0	0	0	0	0
PMX.81	PMX.81_00675 hypothetical protein	6.20858	5.89196	-0.316627	267	C			F4BU34_METSG	UniRef90_F4BU34 Uncharacterized protein n=6 Tax=root TaxID=1 RepID=F4BU34_METSG	root	FALSE	0.966	169	2.335e-46												0	PMX.81_00675						PMX.81_00675_hypothetical_protein	NO_SP	0.999999	0	0	0	0	0
PMX.81	PMX.81_00676 hypothetical protein	7.54099	7.35288	-0.188114	561	B			F4BU35_METSG	UniRef90_F4BU35 Uncharacterized protein n=5 Tax=root TaxID=1 RepID=F4BU35_METSG	root	TRUE	0.998	394	1.293e-122												0	PMX.81_00676			79			PMX.81_00676_hypothetical_protein	NO_SP	1.00001	0	0	0	0	0
PMX.81	PMX.81_00677 Putative nickel-responsive regulator	9.31051	10.0658	0.755289	408	C	K07722	CopG family transcriptional regulator, nickel-responsive regulator	A0A3N9UZF5_9EURY	UniRef90_A0A3N9UZF5 Putative nickel-responsive regulator n=18 Tax=root TaxID=1 RepID=A0A3N9UZF5_9EURY	root	FALSE	0.903	257	7.753e-76								NikR C terminal nickel binding domain [PF08753.13]				0	PMX.81_00677	K07722	nikR; CopG family transcriptional regulator, nickel-responsive regulator	101			PMX.81_00677_Putative_nickel-responsive_regulator	NO_SP	1.00002	0	0	0	0	0
PMX.81	PMX.81_00678 Fibrillarin-like rRNA/tRNA 2'-O-methyltransferase	8.27142	8.79389	0.522472	681	B	K04795	fibrillarin-like pre-rRNA processing protein	F4BU37_METSG	UniRef90_F4BU37 Fibrillarin-like rRNA/tRNA 2'-O-methyltransferase n=5 Tax=root TaxID=1 RepID=F4BU37_METSG	root	TRUE	0.974	466	1.393e-146								Fibrillarin [PF01269.19]				0	PMX.81_00678	K04795	flpA; fibrillarin-like pre-rRNA processing protein	115			PMX.81_00678_Fibrillarin-like_rRNA_tRNA_2_-O-methyltransferase	NO_SP	1	0	0	0	0	0
PMX.81	PMX.81_00679 hypothetical protein	7.90949	8.0607	0.151207	774	B	K13280	signal peptidase I [EC:3.4.21.89]	F4BU38_METSG	UniRef90_F4BU38 Signal sequence peptidase I n=5 Tax=root TaxID=1 RepID=F4BU38_METSG	root	TRUE	0.986	537	1.354e-170	MER0071350	S26B	MER0071350 - archaean signal peptidase (Euryarchaeota) (Methanothrix thermophila) [S26.017]#S26B#{peptidase unit: 4-207}~source ABK14450~	FALSE	0.69	284	5.926e-85					0	PMX.81_00679	K13280	SEC11, sipW; signal peptidase I [EC:3.4.21.89]	108			PMX.81_00679_hypothetical_protein	NO_SP	1.00001	0	0	0	0	0
PMX.81	PMX.81_00680 3',5'-cyclic adenosine monophosphate phosphodiesterase CpdA	7.12633	8.5286	1.40227	1623	B	K02323	DNA polymerase II small subunit [EC:2.7.7.7]	F4BU39_METSG	UniRef90_F4BU39 DNA polymerase II small subunit n=4 Tax=root TaxID=1 RepID=F4BU39_METSG	root	TRUE	0.951	1081	0								DNA polymerase alpha/epsilon subunit B [PF04042.18]; Calcineurin-like phosphoesterase superfamily domain [PF12850.9]; Calcineurin-like phosphoesterase [PF00149.30]				0	PMX.81_00680	K02323	polB; DNA polymerase II small subunit [EC:2.7.7.7]	243			PMX.81_00680_3_,5_-cyclic_adenosine_monophosphate_phosphodiesterase_CpdA	NO_SP	1.00001	0	0	0	0	0
PMX.81	PMX.81_00681 hypothetical protein	13.2005	13.9042	0.703696	390	C			F4BU40_METSG	UniRef90_F4BU40 Uncharacterized protein n=5 Tax=root TaxID=1 RepID=F4BU40_METSG	root	FALSE	0.987	271	6.702e-81												0	PMX.81_00681			17	K00969	1	PMX.81_00681_hypothetical_protein	SP	0.167884	0.831492	0.000201	0.000163	0.000136	0.00014	CS pos: 8-9. Pr: 0.7889
PMX.81	PMX.81_00682 hypothetical protein	8.60235	8.55974	-0.0426088	516	C			F4BU41_METSG	UniRef90_F4BU41 Uncharacterized protein n=4 Tax=root TaxID=1 RepID=F4BU41_METSG	root	FALSE	0.924	333	1.506e-101												0	PMX.81_00682			43	K03560	1	PMX.81_00682_hypothetical_protein	SP	0.000222	0.999081	0.000201	0.000191	0.000158	0.000152	CS pos: 27-28. Pr: 0.9779
PMX.81	PMX.81_00683 Phosphomethylpyrimidine synthase	8.64532	9.32208	0.676763	1290	B	K03147	phosphomethylpyrimidine synthase [EC:4.1.99.17]	F4BU42_METSG	UniRef90_F4BU42 Thiamine biosynthesis protein ThiC n=4 Tax=root TaxID=1 RepID=F4BU42_METSG	root	TRUE	0.942	850	1.259e-275								Radical SAM ThiC family [PF01964.20]				0	PMX.81_00683	K03147	thiC; phosphomethylpyrimidine synthase [EC:4.1.99.17]	357			PMX.81_00683_Phosphomethylpyrimidine_synthase	NO_SP	1.00003	0	0	0	0	0
PMX.81	PMX.81_00684 Metallo-beta-lactamase fold-containing protein	7.30581	5.41528	-1.89053	639	B	K01069	hydroxyacylglutathione hydrolase [EC:3.1.2.6]	A0A1V4VDG8_9EURY	UniRef90_A0A1V4VDG8 Hydroxyacylglutathione hydrolase n=4 Tax=root TaxID=1 RepID=A0A1V4VDG8_9EURY	root	TRUE	0.968	434	6.498e-136								Metallo-beta-lactamase superfamily [PF00753.29]; Beta-lactamase superfamily domain [PF12706.9]; ODP family beta lactamase [PF19583.1]				0	PMX.81_00684	K01069	gloB, gloC, HAGH; hydroxyacylglutathione hydrolase [EC:3.1.2.6]	116			PMX.81_00684_Metallo-beta-lactamase_fold-containing_protein	NO_SP	1.00001	0	0	0	0	0
PMX.81	PMX.81_00685 [LysW]-aminoadipate semialdehyde/glutamate semialdehyde transaminase	8.21449	7.30357	-0.910919	1164	B	K00821	acetylornithine/N-succinyldiaminopimelate aminotransferase [EC:2.6.1.11 2.6.1.17]	A0A1V4VDH8_9EURY	UniRef90_A0A1V4VDH8 Acetylornithine aminotransferase n=4 Tax=root TaxID=1 RepID=A0A1V4VDH8_9EURY	root	TRUE	0.943	768	5.122e-248								Aminotransferase class-III [PF00202.23]		sp|Q8PX16|ARGD_METMA Acetylornithine aminotransferase; Xh	Xh	0	PMX.81_00685	K00821	argD; acetylornithine/N-succinyldiaminopimelate aminotransferase [EC:2.6.1.11 2.6.1.17]	251			PMX.81_00685__LysW_-aminoadipate_semialdehyde_glutamate_semialdehyde_transamina	NO_SP	1	0	0	0	0	0
PMX.81	PMX.81_00686 Histidinol-phosphate aminotransferase	8.47728	8.06568	-0.4116	1056	B	K00817	histidinol-phosphate aminotransferase [EC:2.6.1.9]	A0A1V4VDP2_9EURY	UniRef90_A0A1V4VDP2 Histidinol-phosphate aminotransferase n=4 Tax=root TaxID=1 RepID=A0A1V4VDP2_9EURY	root	TRUE	0.939	693	6.961e-223								Aminotransferase class I and II [PF00155.23]				0	PMX.81_00686	K00817	hisC; histidinol-phosphate aminotransferase [EC:2.6.1.9]	182			PMX.81_00686_Histidinol-phosphate_aminotransferase	NO_SP	1.00002	0	0	0	0	0
PMX.81	PMX.81_00687 Putative adenylate kinase	7.47271	6.21831	-1.2544	504	C	K18532	adenylate kinase [EC:2.7.4.3]	F4BU46_METSG	UniRef90_F4BU46 Putative adenylate kinase n=4 Tax=root TaxID=1 RepID=F4BU46_METSG	root	FALSE	0.947	334	4.827e-102								AAA domain [PF13238.8]				0	PMX.81_00687	K18532	AK6, FAP7; adenylate kinase [EC:2.7.4.3]	72			PMX.81_00687_Putative_adenylate_kinase	NO_SP	1.00002	0	0	0	0	0
PMX.81	PMX.81_00688 Ribose-phosphate pyrophosphokinase	8.49751	8.64273	0.145214	852	B	K00948	ribose-phosphate pyrophosphokinase [EC:2.7.6.1]	F4BU47_METSG	UniRef90_F4BU47 Ribose-phosphate pyrophosphokinase n=4 Tax=root TaxID=1 RepID=F4BU47_METSG	root	TRUE	0.931	554	5.973e-176								N-terminal domain of ribose phosphate pyrophosphokinase [PF13793.8]; Phosphoribosyl synthetase-associated domain [PF14572.8]; Phosphoribosyl transferase domain [PF00156.29]		sp|Q0C5A1|KPRS_HYPNA Ribose-phosphate pyrophosphokinase; XhXr	Xr;Xh	0	PMX.81_00688	K00948	PRPS, prsA; ribose-phosphate pyrophosphokinase [EC:2.7.6.1]	172			PMX.81_00688_Ribose-phosphate_pyrophosphokinase	NO_SP	1.00001	0	0	0	0	0
PMX.81	PMX.81_00689 hypothetical protein	9.12783	9.2209	0.0930651	1236	B	K03592	PmbA protein	F4BU48_METSG	UniRef90_F4BU48 PmbA/TldD family protein n=3 Tax=root TaxID=1 RepID=F4BU48_METSG	root	TRUE	0.925	797	1.174e-257	MER0243579	M103	MER0243579 - family M103 unassigned peptidases (Methanosaeta concilii) [M103.UPW]#M103#{peptidase unit: 14-437}~source YP_004384064~	TRUE	0.925	784	2.379e-255	PmbA/TldA metallopeptidase C-terminal domain [PF19289.1]				0	PMX.81_00689	K03592	pmbA; PmbA protein	187			PMX.81_00689_hypothetical_protein	NO_SP	1.00002	0	0	0	0	0
PMX.81	PMX.81_00690 hypothetical protein	9.4028	9.29982	-0.102976	771	B	K07159	uncharacterized protein	F4BU49_METSG	UniRef90_F4BU49 Uncharacterized protein n=4 Tax=root TaxID=1 RepID=F4BU49_METSG	root	TRUE	0.947	511	1.407e-161								PAC2 family [PF09754.11]				0	PMX.81_00690	K07159	K07159; uncharacterized protein	199			PMX.81_00690_hypothetical_protein	NO_SP	1.00002	0	0	0	0	0
PMX.81	PMX.81_00691 Ribosome biogenesis protein Nop10	7.95742	7.18323	-0.774193	162	C	K11130	H/ACA ribonucleoprotein complex subunit 3	A0A1V4VDB1_9EURY	UniRef90_A0A1V4VDB1 Ribosome biogenesis protein Nop10 n=4 Tax=root TaxID=1 RepID=A0A1V4VDB1_9EURY	root	FALSE	1	115	2.777e-28								Nucleolar RNA-binding protein, Nop10p family [PF04135.14]				0	PMX.81_00691	K11130	NOP10, NOLA3; H/ACA ribonucleoprotein complex subunit 3	28			PMX.81_00691_Ribosome_biogenesis_protein_Nop10	NO_SP	0.999991	0	0	0	0	0
PMX.81	PMX.81_00692 Translation initiation factor 2 subunit alpha	10.1212	10.1051	-0.01609	774	B	K03237	translation initiation factor 2 subunit 1	F4BU50_METSG	UniRef90_F4BU50 Translation initiation factor 2, alpha subunit n=16 Tax=root TaxID=1 RepID=F4BU50_METSG	root	TRUE	0.947	513	2.224e-162								Eukaryotic translation initiation factor 2 alpha subunit [PF07541.14]; S1 RNA binding domain [PF00575.25]				0	PMX.81_00692	K03237	EIF2S1; translation initiation factor 2 subunit 1	162			PMX.81_00692_Translation_initiation_factor_2_subunit_alpha	NO_SP	1.00001	0	0	0	0	0
PMX.81	PMX.81_00693 30S ribosomal protein S27e	9.00185	9.30184	0.299989	168	C	K02978	small subunit ribosomal protein S27e	F4BU51_METSG	UniRef90_F4BU51 30S ribosomal protein S27e n=6 Tax=root TaxID=1 RepID=F4BU51_METSG	root	FALSE	0.96	113	1.095e-27								Ribosomal protein S27 [PF01667.19]				0	PMX.81_00693	K02978	RP-S27e, RPS27; small subunit ribosomal protein S27e	37			PMX.81_00693_30S_ribosomal_protein_S27e	NO_SP	0.999977	0	0	0	0	0
PMX.81	PMX.81_00694 50S ribosomal protein L44e	10.118	9.38825	-0.729702	276	C	K02929	large subunit ribosomal protein L44e	F4BU52_METSG	UniRef90_F4BU52 50S ribosomal protein L44e n=4 Tax=root TaxID=1 RepID=F4BU52_METSG	root	FALSE	0.975	189	2.674e-53								Ribosomal protein L44 [PF00935.21]				0	PMX.81_00694	K02929	RP-L44e, RPL44; large subunit ribosomal protein L44e	64			PMX.81_00694_50S_ribosomal_protein_L44e	NO_SP	1.00001	0	0	0	0	0
PMX.81	PMX.81_00695 hypothetical protein	8.20102	7.10533	-1.09569	567	B	K09723	DNA replication factor GINS	F4BU53_METSG	UniRef90_F4BU53 Uncharacterized protein n=5 Tax=root TaxID=1 RepID=F4BU53_METSG	root	TRUE	0.903	356	2.775e-109												0	PMX.81_00695	K09723	ginS; DNA replication factor GINS	32			PMX.81_00695_hypothetical_protein	NO_SP	1.00002	0	0	0	0	0
PMX.81	PMX.81_00696 hypothetical protein	6.58928	7.0546	0.465317	1188	B	K02683	DNA primase small subunit [EC:2.7.7.102]	F4BU54_METSG	UniRef90_F4BU54 DNA primase small subunit PriS n=4 Tax=Methanosarcinales TaxID=94695 RepID=F4BU54_METSG	Methanosarcinales	TRUE	0.976	815	3.874e-264								DNA primase small subunit [PF01896.21]				0	PMX.81_00696	K02683	priS, pri1, priA; DNA primase small subunit [EC:2.7.7.102]	203			PMX.81_00696_hypothetical_protein	NO_SP	1	0	0	0	0	0
PMX.81	PMX.81_00697 Nitrilase	7.32418	5.90214	-1.42204	486	C			A0A1V4UX33_9EURY	UniRef90_A0A1V4UX33 C-N hydrolase family amidase n=1 Tax=Methanosaeta sp. PtaB.Bin005 TaxID=1811683 RepID=A0A1V4UX33_9EURY	Methanosaeta sp. PtaB.Bin005	FALSE	0.987	338	2.115e-103								Carbon-nitrogen hydrolase [PF00795.24]				0	PMX.81_00697			34	K13566	6	PMX.81_00697_Nitrilase	NO_SP	1.00002	0	0	0	0	0
PMX.81	PMX.81_00698 7-carboxy-7-deazaguanine synthase	5.75044	4.95466	-0.795773	606	B	K10026	7-carboxy-7-deazaguanine synthase [EC:4.3.99.3]	F4BU01_METSG	UniRef90_F4BU01 7-carboxy-7-deazaguanine synthase n=4 Tax=root TaxID=1 RepID=F4BU01_METSG	root	TRUE	0.962	377	3.855e-116								4Fe-4S single cluster domain [PF13394.8]; 4Fe-4S single cluster domain [PF13353.8]; Radical SAM superfamily [PF04055.23]		sp|Q9ZCV2|QUEE_RICPR 7-carboxy-7-deazaguanine synthase; Xh	Xh	0	PMX.81_00698	K10026	queE; 7-carboxy-7-deazaguanine synthase [EC:4.3.99.3]	40			PMX.81_00698_7-carboxy-7-deazaguanine_synthase	NO_SP	0.999999	0	0	0	0	0
PMX.81	PMX.81_00699 hypothetical protein	5.87764	5.68697	-0.190668	360	C	K09143	uncharacterized protein	F4BUG0_METSG	UniRef90_F4BUG0 Cyclophil_like domain-containing protein n=4 Tax=root TaxID=1 RepID=F4BUG0_METSG	root	FALSE	0.991	251	2.977e-74								Cyclophilin-like [PF04126.15]; Cyclophilin-like family [PF18050.3]; Protein of unknown function (DUF3830) [PF12903.9]				0	PMX.81_00699	K09143	K09143; uncharacterized protein	101			PMX.81_00699_hypothetical_protein	NO_SP	1.00001	0	0	0	0	0
PMX.81	PMX.81_00700 tRNA-Gly(ccc)	4.34846	7.46386	3.1154	74
PMX.81	PMX.81_00701 Glutamine synthetase	5.05537	4.51685	-0.538513	1335	B	K01915	glutamine synthetase [EC:6.3.1.2]	F4BUG1_METSG	UniRef90_F4BUG1 Glutamine synthetase I alpha n=4 Tax=root TaxID=1 RepID=F4BUG1_METSG	root	TRUE	0.988	927	3.865e-302								Glutamine synthetase, catalytic domain [PF00120.26]; Glutamine synthetase, beta-Grasp domain [PF03951.21]; Glutamine synthetase N-terminal domain [PF16952.7]				0	PMX.81_00701	K01915	glnA, GLUL; glutamine synthetase [EC:6.3.1.2]	302			PMX.81_00701_Glutamine_synthetase	NO_SP	1.00002	0	0	0	0	0
PMX.81	PMX.81_00702 hypothetical protein	6.19734	6.08623	-0.111109	1119	B			F4BUG2_METSG	UniRef90_F4BUG2 Glutamine amidotransferase, class-II n=5 Tax=root TaxID=1 RepID=F4BUG2_METSG	root	TRUE	0.988	778	7.024e-252	MER0458315	C44	MER0458315 - PF0204 protein ({Pyrococcus furiosus }) (Methanosaeta concilii) [C44.A09]#C44#{peptidase unit: 16-295}~source YP_004382855~	TRUE	0.994	590	5.757e-189	Glutamine amidotransferases class-II [PF00310.23]; Glutamine amidotransferase domain [PF13522.8]				0	PMX.81_00702			339			PMX.81_00702_hypothetical_protein	NO_SP	1.00001	0	0	0	0	0
PMX.81	PMX.81_00703 Ion-translocating oxidoreductase complex subunit B	6.4282	6.4877	0.0594992	1515	B	K22083	methylamine---glutamate N-methyltransferase subunit C [EC:2.1.1.21]	F4BUG3_METSG	UniRef90_F4BUG3 Archaeal glutamate synthase [NADPH] n=4 Tax=root TaxID=1 RepID=F4BUG3_METSG	root	TRUE	0.971	1033	0								Conserved region in glutamate synthase [PF01645.19]; 4Fe-4S dicluster domain [PF13187.8]; 4Fe-4S dicluster domain [PF14697.8]; 4Fe-4S dicluster domain [PF12838.9]; Glutamate synthase central domain [PF04898.16]; 4Fe-4S dicluster domain [PF13237.8]; IMP dehydrogenase / GMP reductase domain [PF00478.27]				0	PMX.81_00703			390			PMX.81_00703_Ion-translocating_oxidoreductase_complex_subunit_B	NO_SP	0.999993	0	0	0	0	0
PMX.81	PMX.81_00704 hypothetical protein	5.06886	4.88506	-0.183797	819	B			F4BUG4_METSG	UniRef90_F4BUG4 Glutamate synthase, alpha subunit domain protein n=5 Tax=root TaxID=1 RepID=F4BUG4_METSG	root	TRUE	0.96	551	3.236e-175								GXGXG motif [PF01493.21]				0	PMX.81_00704			190			PMX.81_00704_hypothetical_protein	NO_SP	1.00001	0	0	0	0	0
PMX.81	PMX.81_00705 Ferredoxin-type protein NapF	4.70275	5.99486	1.29211	438	C			F4BUG5_METSG	UniRef90_F4BUG5 4Fe-4S binding domain protein n=6 Tax=root TaxID=1 RepID=F4BUG5_METSG	root	FALSE	1	316	2.471e-96								4Fe-4S dicluster domain [PF13247.8]; 4Fe-4S dicluster domain [PF14697.8]; 4Fe-4S dicluster domain [PF13187.8]; 4Fe-4S dicluster domain [PF12838.9]; 4Fe-4S dicluster domain [PF13237.8]; 4Fe-4S double cluster binding domain [PF13484.8]; 4Fe-4S dicluster domain [PF13183.8]; 4Fe-4S binding domain [PF00037.29]; 4Fe-4S single cluster domain of Ferredoxin I [PF13370.8]				0	PMX.81_00705	K00124	fdoH, fdsB; formate dehydrogenase iron-sulfur subunit	12			PMX.81_00705_Ferredoxin-type_protein_NapF	NO_SP	1.00002	0	0	0	0	0
PMX.81	PMX.81_00706 Ion-translocating oxidoreductase complex subunit B	5.77794	6.10942	0.331487	420	C			F4BUG6_METSG	UniRef90_F4BUG6 4Fe-4S ferredoxin, iron-sulfur binding domain protein n=5 Tax=root TaxID=1 RepID=F4BUG6_METSG	root	FALSE	0.981	290	2.842e-87								4Fe-4S dicluster domain [PF13187.8]; 4Fe-4S dicluster domain [PF12838.9]; 4Fe-4S dicluster domain [PF14697.8]; 4Fe-4S dicluster domain [PF13237.8]; 4Fe-4S dicluster domain [PF13247.8]				0	PMX.81_00706			6	K12143	6	PMX.81_00706_Ion-translocating_oxidoreductase_complex_subunit_B	NO_SP	0.999999	0	0	0	0	0
PMX.81	PMX.81_00707 Homoserine kinase	5.82152	7.23621	1.41469	1074	B	K06984	beta-ribofuranosylaminobenzene 5'-phosphate synthase [EC:2.4.2.54]	F4BUG7_METSG	UniRef90_F4BUG7 Archaeal sugar kinase, putative n=5 Tax=root TaxID=1 RepID=F4BUG7_METSG	root	TRUE	0.96	722	6.879e-233												0	PMX.81_00707	K06984	K06984; beta-ribofuranosylaminobenzene 5'-phosphate synthase [EC:2.4.2.54]	331			PMX.81_00707_Homoserine_kinase	NO_SP	0.999992	0	0	0	0	0
PMX.81	PMX.81_00708 hypothetical protein	8.5437	9.68243	1.13873	411	C			F4BUG9_METSG	UniRef90_F4BUG9 Uncharacterized protein n=6 Tax=root TaxID=1 RepID=F4BUG9_METSG	root	FALSE	0.895	256	1.53e-75												0	PMX.81_00708			15	K02005	1	PMX.81_00708_hypothetical_protein	NO_SP	1.00002	0	0	0	0	0
PMX.81	PMX.81_00709 hypothetical protein	6.99123	8.05978	1.06855	237	C			F4BUH0_METSG	UniRef90_F4BUH0 Uncharacterized protein n=5 Tax=root TaxID=1 RepID=F4BUH0_METSG	root	FALSE	0.922	153	6.131e-41												0	PMX.81_00709			17	K00127	1	PMX.81_00709_hypothetical_protein	NO_SP	1.00002	0	0	0	0	0
PMX.81	PMX.81_00710 tRNA-Ala(cgc)	3.1665	0	-3.1665	74
PMX.81	PMX.81_00711 Elongation factor 1-beta	9.01803	5.9897	-3.02833	270	C			F4BUH1_METSG	UniRef90_F4BUH1 Elongation factor 1-beta n=4 Tax=root TaxID=1 RepID=F4BUH1_METSG	root	FALSE	0.921	174	5.51e-48								EF-1 guanine nucleotide exchange domain [PF00736.21]				0	PMX.81_00711	K03232	EEF1B; elongation factor 1-beta	38			PMX.81_00711_Elongation_factor_1-beta	NO_SP	1.00003	0	0	0	0	0
PMX.81	PMX.81_00712 hypothetical protein	10.4049	7.60519	-2.79976	171	C	K07580	Zn-ribbon RNA-binding protein	F4BUH2_METSG	UniRef90_F4BUH2 DUF1610 domain-containing protein n=7 Tax=root TaxID=1 RepID=F4BUH2_METSG	root	FALSE	1	129	3.592e-33								Small zinc finger protein HVO_2753-like, Zn-binding pocket [PF07754.13]				0	PMX.81_00712	K07580	K07580; Zn-ribbon RNA-binding protein	31			PMX.81_00712_hypothetical_protein	NO_SP	0.999992	0	0	0	0	0
PMX.81	PMX.81_00713 [5-(aminomethyl)furan-3-yl]methyl phosphate kinase	5.15543	4.38915	-0.766281	651	B	K07144	5-(aminomethyl)-3-furanmethanol phosphate kinase [EC:2.7.4.31]	F4BUH3_METSG	UniRef90_F4BUH3 Uncharacterized protein n=5 Tax=root TaxID=1 RepID=F4BUH3_METSG	root	TRUE	0.944	430	2.523e-134												0	PMX.81_00713	K07144	mfnE; 5-(aminomethyl)-3-furanmethanol phosphate kinase [EC:2.7.4.31]	112			PMX.81_00713__5-_aminomethyl_furan-3-yl_methyl_phosphate_kinase	NO_SP	0.999996	0	0	0	0	0
PMX.81	PMX.81_00714 ADP-ribose pyrophosphatase	5.05532	3.7128	-1.34251	429	C	K03574	8-oxo-dGTP diphosphatase [EC:3.6.1.55]	F4BUH4_METSG	UniRef90_F4BUH4 Adp-ribose pyrophosphatase (Adp-ribose diphosphatase)(Adenosine diphosphoribose pyrophosphatase) (Adpr-ppase) (Adp-ribosephosphohydrolase) n=5 Tax=root TaxID=1 RepID=F4BUH4_METSG	root	FALSE	0.963	290	3.285e-87								NUDIX domain [PF00293.30]				0	PMX.81_00714	K03574	mutT, NUDT15, MTH2; 8-oxo-dGTP diphosphatase [EC:3.6.1.55]	74			PMX.81_00714_ADP-ribose_pyrophosphatase	NO_SP	1.00001	0	0	0	0	0
PMX.81	PMX.81_00715 Glutamate--tRNA ligase	8.35437	7.92026	-0.434112	1680	B			F4BUH5_METSG	UniRef90_F4BUH5 Glutamate--tRNA ligase n=5 Tax=root TaxID=1 RepID=F4BUH5_METSG	root	TRUE	0.986	1164	0								tRNA synthetases class I (E and Q), catalytic domain [PF00749.23]; tRNA synthetases class I (E and Q), anti-codon binding domain [PF03950.20]				0	PMX.81_00715	K01885	EARS, gltX; glutamyl-tRNA synthetase [EC:6.1.1.17]	516			PMX.81_00715_Glutamate--tRNA_ligase	NO_SP	1.00002	0	0	0	0	0
PMX.81	PMX.81_00716 hypothetical protein	6.01995	5.01112	-1.00883	291	C			F4BUH6_METSG	UniRef90_F4BUH6 Conserved domain protein n=5 Tax=root TaxID=1 RepID=F4BUH6_METSG	root	FALSE	0.966	198	4.471e-56								CHAT domain [PF12770.9]				0	PMX.81_00716			5			PMX.81_00716_hypothetical_protein	NO_SP	0.999987	0	0	0	0	0
PMX.81	PMX.81_00717 Acylphosphatase	7.10222	6.82941	-0.272815	870	B			F4BUH7_METSG	UniRef90_F4BUH7 Acylphosphatase n=3 Tax=root TaxID=1 RepID=F4BUH7_METSG	root	TRUE	0.904	496	7.6e-156								Acylphosphatase [PF00708.20]				0	PMX.81_00717			5	K01512	3	PMX.81_00717_Acylphosphatase	NO_SP	1.00004	0	0	0	0	0
PMX.81	PMX.81_00718 Digeranylgeranylglyceryl phosphate synthase	7.64462	7.78068	0.136066	810	B	K17105	geranylgeranylglycerol-phosphate geranylgeranyltransferase [EC:2.5.1.42]	F4BUH8_METSG	UniRef90_F4BUH8 Digeranylgeranylglyceryl phosphate synthase n=5 Tax=root TaxID=1 RepID=F4BUH8_METSG	root	TRUE	0.882	495	7.744e-156								UbiA prenyltransferase family [PF01040.20]				0	PMX.81_00718	K17105	E2.5.1.42; geranylgeranylglycerol-phosphate geranylgeranyltransferase [EC:2.5.1.42]	121			PMX.81_00718_Digeranylgeranylglyceryl_phosphate_synthase	NO_SP	0.999987	0	0	0	0	0
PMX.81	PMX.81_00719 hypothetical protein	2.50827	6.71104	4.20277	870	B			F4BUH9_METSG	UniRef90_F4BUH9 Uncharacterized protein n=5 Tax=root TaxID=1 RepID=F4BUH9_METSG	root	TRUE	0.922	559	9.589e-178												0	PMX.81_00719			5	K00333	1	PMX.81_00719_hypothetical_protein	NO_SP	1.00003	0	0	0	0	0
PMX.81	PMX.81_00720 D-aminoacyl-tRNA deacylase	6.3582	6.97527	0.61707	555	B	K09716	D-aminoacyl-tRNA deacylase [EC:3.1.1.96]	F4BUI0_METSG	UniRef90_F4BUI0 Uncharacterized protein n=4 Tax=root TaxID=1 RepID=F4BUI0_METSG	root	TRUE	0.933	362	2.772e-111								D-aminoacyl-tRNA deacylase [PF04414.14]				0	PMX.81_00720	K09716	dtdA, GEK1; D-aminoacyl-tRNA deacylase [EC:3.1.1.96]	59			PMX.81_00720_D-aminoacyl-tRNA_deacylase	NO_SP	1	0	0	0	0	0
PMX.81	PMX.81_00721 hypothetical protein	7.35131	8.34251	0.991199	285	C			A0A1V4UI91_9EURY	UniRef90_A0A1V4UI91 Uncharacterized protein n=3 Tax=root TaxID=1 RepID=A0A1V4UI91_9EURY	root	FALSE	0.943	188	5.836e-53												0	PMX.81_00721			1	K04042	1	PMX.81_00721_hypothetical_protein	NO_SP	1.00001	0	0	0	0	0
PMX.81	PMX.81_00722 Transcriptional regulator SlyA	9.16474	10.6412	1.47651	1068	B			F4BUI1_METSG	UniRef90_F4BUI1 Uncharacterized protein n=5 Tax=root TaxID=1 RepID=F4BUI1_METSG	root	TRUE	0.97	723	4.571e-233												0	PMX.81_00722			10	K16328	1	PMX.81_00722_Transcriptional_regulator_SlyA	NO_SP	1.00003	0	0	0	0	0
PMX.81	PMX.81_00723 hypothetical protein	5.4505	5.12001	-0.330486	1314	B	K07495	putative transposase	F4BSV9_METSG	UniRef90_F4BSV9 Transposase, IS4 family n=3 Tax=cellular organisms TaxID=131567 RepID=F4BSV9_METSG	cellular organisms	TRUE	0.858	779	1.048e-250								Transposase DDE domain [PF01609.23]				0	PMX.81_00723			82	K07495	27	PMX.81_00723_hypothetical_protein	NO_SP	1	0	0	0	0	0
PMX.81	PMX.81_00724 hypothetical protein	3.14639	0	-3.14639	279	C			A0A1V4UL55_9EURY	UniRef90_A0A1V4UL55 Uncharacterized protein n=1 Tax=Methanosaeta sp. PtaB.Bin005 TaxID=1811683 RepID=A0A1V4UL55_9EURY	Methanosaeta sp. PtaB.Bin005	FALSE	0.942	107	1.085e-24												0	PMX.81_00724			3	K00767	1	PMX.81_00724_hypothetical_protein	NO_SP	1	0	0	0	0	0
PMX.81	PMX.81_00725 hypothetical protein	2.19918	0	-2.19918	582	C			F4BWI7_METSG	UniRef90_F4BWI7 LigD_N domain-containing protein n=4 Tax=root TaxID=1 RepID=F4BWI7_METSG	root	FALSE	0.955	344	8.504e-105								DNA polymerase Ligase (LigD) [PF13298.8]				0	PMX.81_00725			65	K01971	7	PMX.81_00725_hypothetical_protein	SP	0.000187	0.832641	0.166799	0.000154	0.000121	0.000121	CS pos: 20-21. Pr: 0.5310
PMX.81	PMX.81_00726 hypothetical protein	1.86061	2.13185	0.271248	192	C	K06884	uncharacterized protein	F4BWI6_METSG	UniRef90_F4BWI6 Uncharacterized protein n=4 Tax=root TaxID=1 RepID=F4BWI6_METSG	root	FALSE	0.899	121	5.485e-30												0	PMX.81_00726						PMX.81_00726_hypothetical_protein	NO_SP	1.00004	0	0	0	0	0
PMX.81	PMX.81_00727 hypothetical protein	7.03299	6.57786	-0.455129	213	C			A0A7K4AG96_METSH	UniRef90_A0A7K4AG96 Uncharacterized protein n=2 Tax=root TaxID=1 RepID=A0A7K4AG96_METSH	root	FALSE	0.963	144	4.346e-38												0	PMX.81_00727			7			PMX.81_00727_hypothetical_protein	NO_SP	0.999985	0	0	0	0	0
PMX.81	PMX.81_00728 tRNA sulfurtransferase	7.56772	6.8615	-0.706216	1200	B	K03151	tRNA uracil 4-sulfurtransferase [EC:2.8.1.4]	A0A7L4Q5J1_9EURY	UniRef90_A0A7L4Q5J1 tRNA 4-thiouridine(8) synthase ThiI n=3 Tax=Methanosarcinales TaxID=94695 RepID=A0A7L4Q5J1_9EURY	Methanosarcinales	TRUE	0.94	788	6.874e-255								Thiamine biosynthesis protein (ThiI) [PF02568.16]; THUMP domain [PF02926.19]; Queuosine biosynthesis protein QueC [PF06508.15]				0	PMX.81_00728	K03151	thiI; tRNA uracil 4-sulfurtransferase [EC:2.8.1.4]	173			PMX.81_00728_tRNA_sulfurtransferase	NO_SP	1.00001	0	0	0	0	0
PMX.81	PMX.81_00729 hypothetical protein	7.48585	4.71471	-2.77115	180	C			F4BWI4_METSG	UniRef90_F4BWI4 Uncharacterized protein n=12 Tax=root TaxID=1 RepID=F4BWI4_METSG	root	FALSE	0.919	116	2.007e-28								Family of unknown function (DUF5350) [PF17299.4]				0	PMX.81_00729			29	K06295	1	PMX.81_00729_hypothetical_protein	NO_SP	0.999994	0	0	0	0	0
PMX.81	PMX.81_00730 hypothetical protein	4.84896	3.17629	-1.67267	1131	B	K07027	glycosyltransferase 2 family protein	F4BWI3_METSG	UniRef90_F4BWI3 Uncharacterized membrane protein (UPF0104) n=4 Tax=root TaxID=1 RepID=F4BWI3_METSG	root	TRUE	0.91	680	7.276e-218								Lysylphosphatidylglycerol synthase TM region [PF03706.15]				0	PMX.81_00730	K07027	K07027; glycosyltransferase 2 family protein	106			PMX.81_00730_hypothetical_protein	NO_SP	0.999983	0	0	0	0	0
PMX.81	PMX.81_00731 tRNA-Pro(tgg)	2.09793	0	-2.09793	77
PMX.81	PMX.81_00732 hypothetical protein	8.25315	9.67518	1.42203	999	B			F4BWI2_METSG	UniRef90_F4BWI2 Uncharacterized protein n=6 Tax=root TaxID=1 RepID=F4BWI2_METSG	root	TRUE	0.947	662	2.543e-212												0	PMX.81_00732			118			PMX.81_00732_hypothetical_protein	NO_SP	1.00001	0	0	0	0	0
PMX.81	PMX.81_00733 hypothetical protein	9.15635	9.19856	0.0422154	1266	B	K15231	ATP-citrate lyase beta-subunit [EC:2.3.3.8]	A0A7L4Q8C6_9EURY	UniRef90_A0A7L4Q8C6 ATPase (Fragment) n=3 Tax=root TaxID=1 RepID=A0A7L4Q8C6_9EURY	root	TRUE	0.98	797	1.867e-257								ATP citrate lyase citrate-binding [PF16114.7]; ATP-grasp domain [PF08442.12]				0	PMX.81_00733	K15231	aclB; ATP-citrate lyase beta-subunit [EC:2.3.3.8]	186			PMX.81_00733_hypothetical_protein	NO_SP	1.00003	0	0	0	0	0
PMX.81	PMX.81_00734 hypothetical protein	8.68601	9.10463	0.418621	1869	B	K01648	ATP citrate (pro-S)-lyase [EC:2.3.3.8]	A0A1V4VDZ9_9EURY	UniRef90_A0A1V4VDZ9 Succinyl-CoA ligase (ADP-forming) subunit alpha n=5 Tax=root TaxID=1 RepID=A0A1V4VDZ9_9EURY	root	TRUE	0.955	1250	0								Citrate synthase, C-terminal domain [PF00285.23]; CoA-ligase [PF00549.21]; Succinyl-CoA ligase like flavodoxin domain [PF13607.8]				0	PMX.81_00734	K15230	aclA; ATP-citrate lyase alpha-subunit [EC:2.3.3.8]	246	K01648	48	PMX.81_00734_hypothetical_protein	NO_SP	1.00003	0	0	0	0	0
PMX.81	PMX.81_00735 Isopropylmalate/citramalate isomerase large subunit	8.46474	9.13311	0.668372	1248	B	K01703,K16792	3-isopropylmalate/(R)-2-methylmalate dehydratase large subunit [EC:4.2.1.33 4.2.1.35]; methanogen homoaconitase large subunit [EC:4.2.1.114]	F4BWI1_METSG	UniRef90_F4BWI1 3-isopropylmalate dehydratase large subunit n=5 Tax=root TaxID=1 RepID=F4BWI1_METSG	root	TRUE	0.962	842	3.572e-273								Aconitase family (aconitate hydratase) [PF00330.22]				0	PMX.81_00735	K16792	aksD; methanogen homoaconitase large subunit [EC:4.2.1.114]	283			PMX.81_00735_Isopropylmalate_citramalate_isomerase_large_subunit	NO_SP	1	0	0	0	0	0
PMX.81	PMX.81_00736 Error-prone DNA polymerase	7.80201	7.71661	-0.0853945	666	B	K07053,K07053	3',5'-nucleoside bisphosphate phosphatase [EC:3.1.3.97]; 3',5'-nucleoside bisphosphate phosphatase [EC:3.1.3.97]	F4BWI0_METSG	UniRef90_F4BWI0 PHP domain protein n=5 Tax=root TaxID=1 RepID=F4BWI0_METSG	root	TRUE	0.957	447	4.122e-140								PHP domain [PF02811.21]; PHP-associated [PF13263.8]				0	PMX.81_00736			83			PMX.81_00736_Error-prone_DNA_polymerase	NO_SP	1.00001	0	0	0	0	0
PMX.81	PMX.81_00737 Riboflavin kinase	7.09209	7.97434	0.882245	363	C	K07732	riboflavin kinase, archaea type [EC:2.7.1.161]	F4BWH9_METSG	UniRef90_F4BWH9 CTP-dependent riboflavin kinase n=5 Tax=root TaxID=1 RepID=F4BWH9_METSG	root	FALSE	0.999	256	9.68e-76								Domain of unknown function DUF120 [PF01982.18]				0	PMX.81_00737	K07732	rfk; riboflavin kinase, archaea type [EC:2.7.1.161]	37			PMX.81_00737_Riboflavin_kinase	NO_SP	1.00001	0	0	0	0	0
PMX.81	PMX.81_00738 Beta-barrel assembly-enhancing protease	6.60876	6.82054	0.211777	2118	B			A0A0W8FAV8_9ZZZZ	UniRef90_A0A0W8FAV8 TPR_REGION domain-containing protein n=6 Tax=root TaxID=1 RepID=A0A0W8FAV8_9ZZZZ	root	TRUE	0.946	1296	0								Tetratricopeptide repeat [PF13429.8]; MalT-like TPR region [PF17874.3]; ChAPs (Chs5p-Arf1p-binding proteins) [PF09295.12]; Tetratricopeptide repeat-like domain [PF09976.11]; Coatomer epsilon subunit [PF04733.16]; TPR repeat [PF13414.8]; Tetratricopeptide repeat [PF14559.8]; Tetratricopeptide repeat [PF13432.8]; Tetratricopeptide repeat [PF13428.8]; Plant specific mitochondrial import receptor sub…				0	PMX.81_00738			135			PMX.81_00738_Beta-barrel_assembly-enhancing_protease	SP	0.192092	0.806133	0.000623	0.000443	0.000397	0.000349	CS pos: 36-37. Pr: 0.7316
PMX.81	PMX.81_00739 hypothetical protein	8.3141	7.04849	-1.26561	468	C			F4BWH7_METSG	UniRef90_F4BWH7 Uncharacterized protein n=5 Tax=root TaxID=1 RepID=F4BWH7_METSG	root	FALSE	0.939	308	4.151e-93												0	PMX.81_00739			8	K01880	1	PMX.81_00739_hypothetical_protein	NO_SP	1.00003	0	0	0	0	0
PMX.81	PMX.81_00740 Phosphopentomutase	6.84253	6.05051	-0.792028	849	B			F4BWH4_METSG	UniRef90_F4BWH4 Sulfatase domain-containing protein n=5 Tax=root TaxID=1 RepID=F4BWH4_METSG	root	TRUE	0.95	565	8.37e-180								Type I phosphodiesterase / nucleotide pyrophosphatase [PF01663.24]; Sulfatase [PF00884.25]				0	PMX.81_00740			73	K19670	1	PMX.81_00740_Phosphopentomutase	NO_SP	0.999991	0	0	0	0	0
PMX.81	PMX.81_00741 hypothetical protein	7.08225	6.31863	-0.763618	423	C			F4BWH3_METSG	UniRef90_F4BWH3 Uncharacterized protein n=4 Tax=root TaxID=1 RepID=F4BWH3_METSG	root	FALSE	0.931	275	3.534e-82												0	PMX.81_00741			22	K03605	1	PMX.81_00741_hypothetical_protein	SP	0.000172	0.999225	0.000161	0.000168	0.000133	0.000135	CS pos: 23-24. Pr: 0.9782
PMX.81	PMX.81_00742 hypothetical protein	10.3882	10.0192	-0.369015	279	E																					0	PMX.81_00742						PMX.81_00742_hypothetical_protein	NO_SP	1.00002	0	0	0	0	0
PMX.81	PMX.81_00743 hypothetical protein	8.32141	9.70288	1.38147	387	C			A0A0W8FD72_9ZZZZ	UniRef90_A0A0W8FD72 Formylmethanofuran dehydrogenase subunit d n=3 Tax=root TaxID=1 RepID=A0A0W8FD72_9ZZZZ	root	FALSE	0.932	252	1.786e-74												0	PMX.81_00743	K00203	fwdD, fmdD; formylmethanofuran dehydrogenase subunit D [EC:1.2.7.12]	38			PMX.81_00743_hypothetical_protein	NO_SP	1.00002	0	0	0	0	0
PMX.81	PMX.81_00744 hypothetical protein	8.86344	9.74464	0.881206	1239	B	K00201	formylmethanofuran dehydrogenase subunit B [EC:1.2.7.12]	A0A0W8FCL8_9ZZZZ	UniRef90_A0A0W8FCL8 Formylmethanofuran dehydrogenase subunit b n=3 Tax=root TaxID=1 RepID=A0A0W8FCL8_9ZZZZ	root	TRUE	0.939	813	4.141e-263								Molybdopterin oxidoreductase [PF00384.24]				0	PMX.81_00744	K00201	fwdB, fmdB; formylmethanofuran dehydrogenase subunit B [EC:1.2.7.12]	184			PMX.81_00744_hypothetical_protein	NO_SP	1.00001	0	0	0	0	0
PMX.81	PMX.81_00745 Ion-translocating oxidoreductase complex subunit B	9.22148	9.52493	0.303453	462	C	K11260	4Fe-4S ferredoxin	F4BUV8_METSG	UniRef90_F4BUV8 Tungsten formylmethanofuran dehydrogenase, subunit G n=3 Tax=root TaxID=1 RepID=F4BUV8_METSG	root	FALSE	0.98	318	7.501e-97								Putative Fe-S cluster [PF04060.15]; 4Fe-4S dicluster domain [PF13237.8]; 4Fe-4S dicluster domain [PF13183.8]; 4Fe-4S dicluster domain [PF14697.8]; 4Fe-4S dicluster domain [PF13187.8]; 4Fe-4S dicluster domain [PF12838.9]; 4Fe-4S dicluster domain [PF13247.8]				0	PMX.81_00745	K11260	fwdG; 4Fe-4S ferredoxin	105			PMX.81_00745_Ion-translocating_oxidoreductase_complex_subunit_B	NO_SP	0.999988	0	0	0	0	0
PMX.81	PMX.81_00746 hypothetical protein	8.24188	8.1614	-0.0804761	1743	B			F4BUV7_METSG	UniRef90_F4BUV7 BatA domain-containing protein n=4 Tax=root TaxID=1 RepID=F4BUV7_METSG	root	TRUE	0.941	1147	0								Aerotolerance regulator N-terminal [PF07584.13]				0	PMX.81_00746			204			PMX.81_00746_hypothetical_protein	NO_SP	1.00003	0	0	0	0	0
PMX.81	PMX.81_00747 hypothetical protein	7.10988	7.17038	0.0604993	2361	B			F4BUV6_METSG	UniRef90_F4BUV6 VWFA domain-containing protein n=5 Tax=root TaxID=1 RepID=F4BUV6_METSG	root	TRUE	0.939	1549	0								Putative glutamine amidotransferase [PF07090.13]; von Willebrand factor type A domain [PF00092.30]				0	PMX.81_00747			285			PMX.81_00747_hypothetical_protein	NO_SP	0.999951	0	0	0	0	0
PMX.81	PMX.81_00748 Protein translation factor SUI1	12.0794	11.5915	-0.4879	297	C	K03113	translation initiation factor 1	A0A3N9URN6_9EURY	UniRef90_A0A3N9URN6 Protein translation factor SUI1 homolog n=22 Tax=root TaxID=1 RepID=A0A3N9URN6_9EURY	root	FALSE	0.928	193	2.192e-54								Translation initiation factor SUI1 [PF01253.24]				0	PMX.81_00748	K03113	EIF1, SUI1; translation initiation factor 1	73			PMX.81_00748_Protein_translation_factor_SUI1	NO_SP	1.00003	0	0	0	0	0
PMX.81	PMX.81_00749 hypothetical protein	9.23037	9.5623	0.331922	402	C			F4BUV4_METSG	UniRef90_F4BUV4 Uncharacterized protein n=3 Tax=root TaxID=1 RepID=F4BUV4_METSG	root	FALSE	0.955	269	2.877e-80								B-block binding subunit of TFIIIC [PF04182.14]				0	PMX.81_00749			35	K03719	2	PMX.81_00749_hypothetical_protein	NO_SP	1.00001	0	0	0	0	0
PMX.81	PMX.81_00750 Putative snRNP Sm-like protein	9.39335	8.15406	-1.23929	225	C			A0A1V5ATA0_9EURY	UniRef90_A0A1V5ATA0 Putative snRNP Sm-like protein n=20 Tax=root TaxID=1 RepID=A0A1V5ATA0_9EURY	root	FALSE	0.93	145	3.872e-38								LSM domain [PF01423.24]				0	PMX.81_00750			57	K12624	4	PMX.81_00750_Putative_snRNP_Sm-like_protein	NO_SP	1.00003	0	0	0	0	0
PMX.81	PMX.81_00751 putative cell surface fusion protein	9.21234	8.12033	-1.09202	228	C			F4BUV2_METSG	UniRef90_F4BUV2 NifU-like domain protein n=5 Tax=root TaxID=1 RepID=F4BUV2_METSG	root	FALSE	0.942	151	3.526e-40								NifU-like domain [PF01106.19]				0	PMX.81_00751			34			PMX.81_00751_putative_cell_surface_fusion_protein	NO_SP	1	0	0	0	0	0
PMX.81	PMX.81_00752 hypothetical protein	8.44572	8.56406	0.118348	351	C			F4BUV1_METSG	UniRef90_F4BUV1 Uncharacterized protein n=5 Tax=root TaxID=1 RepID=F4BUV1_METSG	root	FALSE	0.975	241	1.302e-70								Uncharacterized protein, homolog of nitrogen regulatory protein PII [PF10126.11]				0	PMX.81_00752			36			PMX.81_00752_hypothetical_protein	NO_SP	1	0	0	0	0	0
PMX.81	PMX.81_00753 hypothetical protein	8.39104	7.63666	-0.754373	480	C			F4BUV0_METSG	UniRef90_F4BUV0 Alpha-ribazole phosphatase n=5 Tax=root TaxID=1 RepID=F4BUV0_METSG	root	FALSE	0.944	301	7.841e-91												0	PMX.81_00753			127			PMX.81_00753_hypothetical_protein	NO_SP	1.00001	0	0	0	0	0
PMX.81	PMX.81_00754 Adenosylcobinamide-GDP ribazoletransferase	6.97566	7.24368	0.268022	765	B	K02233	adenosylcobinamide-GDP ribazoletransferase [EC:2.7.8.26]	F4BUU9_METSG	UniRef90_F4BUU9 Adenosylcobinamide-GDP ribazoletransferase n=5 Tax=root TaxID=1 RepID=F4BUU9_METSG	root	TRUE	0.894	475	3.689e-149								Cobalamin-5-phosphate synthase [PF02654.17]				0	PMX.81_00754	K02233	E2.7.8.26, cobS, cobV; adenosylcobinamide-GDP ribazoletransferase [EC:2.7.8.26]	111			PMX.81_00754_Adenosylcobinamide-GDP_ribazoletransferase	NO_SP	0.999966	0	0	0	0	0
PMX.81	PMX.81_00755 Adenosylcobinamide-phosphate guanylyltransferase	7.14764	6.11863	-1.02901	588	B	K19712	adenosylcobinamide-phosphate guanylyltransferase [EC:2.7.7.62]	A0A1V4UP63_9EURY	UniRef90_A0A1V4UP63 Adenosylcobinamide-phosphate guanylyltransferase n=5 Tax=root TaxID=1 RepID=A0A1V4UP63_9EURY	root	TRUE	0.942	388	4.236e-120								MobA-like NTP transferase domain [PF12804.9]; Cytidylyltransferase [PF02348.21]				0	PMX.81_00755	K19712	cobY; adenosylcobinamide-phosphate guanylyltransferase [EC:2.7.7.62]	89			PMX.81_00755_Adenosylcobinamide-phosphate_guanylyltransferase	NO_SP	1.00003	0	0	0	0	0
PMX.81	PMX.81_00756 hypothetical protein	6.30315	5.20105	-1.10209	363	C			F4BUU7_METSG	UniRef90_F4BUU7 Uncharacterized protein n=5 Tax=root TaxID=1 RepID=F4BUU7_METSG	root	FALSE	0.94	239	5.598e-70												0	PMX.81_00756			25			PMX.81_00756_hypothetical_protein	NO_SP	1.00002	0	0	0	0	0
PMX.81	PMX.81_00757 hypothetical protein	9.92006	9.47586	-0.444202	450	C			F4BUU6_METSG	UniRef90_F4BUU6 Uncharacterized protein n=5 Tax=root TaxID=1 RepID=F4BUU6_METSG	root	FALSE	0.886	277	1.538e-82												0	PMX.81_00757			16	K24180	1	PMX.81_00757_hypothetical_protein	SP	0.000168	0.999296	0.000144	0.000151	0.00013	0.000124	CS pos: 22-23. Pr: 0.9803
PMX.81	PMX.81_00758 hypothetical protein	6.96627	8.87863	1.91236	1044	B			F4BUU5_METSG	UniRef90_F4BUU5 Papain family cysteine protease, putative n=4 Tax=root TaxID=1 RepID=F4BUU5_METSG	root	TRUE	0.999	734	3.371e-237	MER0243619	C01A	MER0243619 - Cwp84 peptidase (Methanosaeta concilii) [C01.125]#C01A#{peptidase unit: 45-231}~source YP_004384153~	TRUE	1	407	4.951e-126	Papain family cysteine protease [PF00112.25]		sp|Q8QLK1|CATV_NPVMC Viral cathepsin; Xh	Xh	0	PMX.81_00758			58			PMX.81_00758_hypothetical_protein	NO_SP	0.999995	0	0	0	0	0
PMX.81	PMX.81_00759 hypothetical protein	6.84137	5.70066	-1.14071	573	B			F4BUU4_METSG	UniRef90_F4BUU4 Uncharacterized protein n=6 Tax=root TaxID=1 RepID=F4BUU4_METSG	root	TRUE	0.942	377	1.219e-116												0	PMX.81_00759			31	K01662	1	PMX.81_00759_hypothetical_protein	SP	0.000185	0.999171	0.000173	0.000169	0.000139	0.000144	CS pos: 19-20. Pr: 0.9659
PMX.81	PMX.81_00760 Signal recognition particle 54 kDa protein	9.13038	9.38256	0.252181	1338	B	K03106	signal recognition particle subunit SRP54 [EC:3.6.5.4]	F4BUU3_METSG	UniRef90_F4BUU3 Signal recognition particle 54 kDa protein n=13 Tax=root TaxID=1 RepID=F4BUU3_METSG	root	TRUE	0.922	860	7.342e-279								SRP54-type protein, GTPase domain [PF00448.24]; Signal peptide binding domain [PF02978.21]; SRP54-type protein, helical bundle domain [PF02881.21]				0	PMX.81_00760	K03106	SRP54, ffh; signal recognition particle subunit SRP54 [EC:3.6.5.4]	321			PMX.81_00760_Signal_recognition_particle_54_kDa_protein	NO_SP	1.00001	0	0	0	0	0
PMX.81	PMX.81_00761 hypothetical protein	6.99202	8.35941	1.36739	564	C			F4BUU2_METSG	UniRef90_F4BUU2 Uncharacterized protein n=3 Tax=Methanosarcinales TaxID=94695 RepID=F4BUU2_METSG	Methanosarcinales	FALSE	0.896	202	6.859e-56												0	PMX.81_00761			12			PMX.81_00761_hypothetical_protein	LIPO	6.4e-05	0.333104	0.666748	4.2e-05	3.4e-05	3.5e-05	CS pos: 21-22. Pr: 0.6634
PMX.81	PMX.81_00762 hypothetical protein	9.94979	9.89133	-0.0584608	594	B			F4BUU1_METSG	UniRef90_F4BUU1 Lipoprotein, putative n=3 Tax=root TaxID=1 RepID=F4BUU1_METSG	root	TRUE	0.921	382	5.286e-118												0	PMX.81_00762			23	K00705	1	PMX.81_00762_hypothetical_protein	SP	0.000177	0.999277	0.000149	0.000156	0.000128	0.000122	CS pos: 25-26. Pr: 0.7180
PMX.81	PMX.81_00763 Acetate--CoA ligase [ADP-forming] II	8.24542	7.84685	-0.398569	2076	B			F4BUU0_METSG	UniRef90_F4BUU0 Acetate--CoA ligase (ADP-forming) n=4 Tax=root TaxID=1 RepID=F4BUU0_METSG	root	TRUE	0.95	1379	0								ATP-grasp domain [PF13549.8]; Succinyl-CoA ligase like flavodoxin domain [PF13607.8]; CoA binding domain [PF13380.8]; Ligase-CoA domain [PF19045.2]; ATP-grasp domain [PF08442.12]				0	PMX.81_00763			200	K24012	42	PMX.81_00763_Acetate--CoA_ligase__ADP-forming__II	NO_SP	0.999997	0	0	0	0	0
PMX.81	PMX.81_00764 hypothetical protein	3.91177	0	-3.91177	120	C			F4BVS7_METSG	UniRef90_F4BVS7 Uncharacterized protein n=3 Tax=root TaxID=1 RepID=F4BVS7_METSG	root	FALSE	0.963	81	6.92e-17												0	PMX.81_00764			10	K16074	1	PMX.81_00764_hypothetical_protein	NO_SP	1	0	0	0	0	0
PMX.81	PMX.81_00765 tRNA-Pro(ggg)	4.23114	0	-4.23114	73
PMX.81	PMX.81_00766 D-alanine--D-alanine ligase	6.07788	6.23422	0.15634	1125	B	K06913	uncharacterized protein	F4BVS8_METSG	UniRef90_F4BVS8 ATP-grasp domain-containing protein n=4 Tax=root TaxID=1 RepID=F4BVS8_METSG	root	TRUE	0.945	728	1.847e-234								ATP-grasp domain [PF02655.16]; RimK-like ATP-grasp domain [PF08443.13]; Carbamoyl-phosphate synthase L chain, ATP binding domain [PF02786.19]; D-ala D-ala ligase C-terminus [PF07478.15]; ATP-grasp in the biosynthetic pathway with Ter operon [PF15632.8]; ATP-grasp domain [PF13535.8]; Phosphoribosylglycinamide synthetase, ATP-grasp (A) domain [PF01071.21]; ATP-grasp domain [PF02222.24]				0	PMX.81_00766	K06913	K06913; uncharacterized protein	142			PMX.81_00766_D-alanine--D-alanine_ligase	NO_SP	1.00001	0	0	0	0	0
PMX.81	PMX.81_00767 tRNA (cytidine(56)-2'-O)-methyltransferase	5.02471	2.83923	-2.18548	633	B	K07254	tRNA (cytidine56-2'-O)-methyltransferase [EC:2.1.1.206]	F4BVS9_METSG	UniRef90_F4BVS9 tRNA (cytidine(56)-2'-O)-methyltransferase n=5 Tax=root TaxID=1 RepID=F4BVS9_METSG	root	TRUE	0.923	407	1.219e-126								tRNA ribose 2'-O-methyltransferase, aTrm56 [PF01994.18]				0	PMX.81_00767	K07254	atrm56; tRNA (cytidine56-2'-O)-methyltransferase [EC:2.1.1.206]	111			PMX.81_00767_tRNA__cytidine_56_-2_-O_-methyltransferase	NO_SP	1.00002	0	0	0	0	0
PMX.81	PMX.81_00768 putative protein	8.1438	7.23025	-0.913546	2157	B	K07463	archaea-specific RecJ-like exonuclease	F4BVT0_METSG	UniRef90_F4BVT0 Uncharacterized protein n=3 Tax=root TaxID=1 RepID=F4BVT0_METSG	root	TRUE	0.954	1440	0								DnaJ central domain [PF00684.21]; OB-fold nucleic acid binding domain [PF01336.27]				1	PMX.81_00768	K07463	K07463; archaea-specific RecJ-like exonuclease	343			PMX.81_00768_putative_protein	NO_SP	1.00003	0	0	0	0	0
PMX.81	PMX.81_00769 Photosystem I assembly protein Ycf3	6.73164	7.48287	0.751234	3297	B			F4BW84_METSG	UniRef90_F4BW84 TPR-repeat protein n=3 Tax=root TaxID=1 RepID=F4BW84_METSG	root	TRUE	0.929	2137	0												0	PMX.81_00769			158			PMX.81_00769_Photosystem_I_assembly_protein_Ycf3	NO_SP	0.999981	0	0	0	0	0
PMX.81	PMX.81_00770 hypothetical protein	3.87107	5.52215	1.65108	915	B			F4BW85_METSG	UniRef90_F4BW85 Pept_C1 domain-containing protein n=5 Tax=root TaxID=1 RepID=F4BW85_METSG	root	TRUE	1	644	1.35e-206	MER0243586	C01B	MER0243586 - subfamily C1B unassigned peptidases (Methanosaeta concilii) [C01.UPB]#C01B#{peptidase unit: 23-301}~source YP_004385513~	TRUE	1	596	2.232e-192	Papain family cysteine protease [PF00112.25]				0	PMX.81_00770			206			PMX.81_00770_hypothetical_protein	NO_SP	1.00004	0	0	0	0	0
PMX.81	PMX.81_00771 hypothetical protein	7.3377	8.18602	0.848326	276	C	K14475	inhibitor of cysteine peptidase	F4BW86_METSG	UniRef90_F4BW86 Inhibitor_I42 domain-containing protein n=5 Tax=root TaxID=1 RepID=F4BW86_METSG	root	FALSE	0.97	174	6.081e-48	MER0243588	I42	MER0243588 - family I42 unassigned peptidase inhibitors (Methanosaeta concilii) [I42.UPW]#I42#{inhibitor unit: 5-79}~source YP_004385514~	FALSE	0.982	158	1.618e-44	Chagasin family peptidase inhibitor I42 [PF09394.12]				0	PMX.81_00771	K14475	ICP; inhibitor of cysteine peptidase	15			PMX.81_00771_hypothetical_protein	NO_SP	0.834233	0.164708	0.000413	0.000221	0.000262	0.000193
PMX.81	PMX.81_00772 30S ribosomal protein S3Ae	10.7834	10.3507	-0.432686	633	B	K02984	small subunit ribosomal protein S3Ae	F4BW87_METSG	UniRef90_F4BW87 30S ribosomal protein S3Ae n=4 Tax=root TaxID=1 RepID=F4BW87_METSG	root	TRUE	0.927	409	2.519e-127								Ribosomal S3Ae family [PF01015.20]				0	PMX.81_00772	K02984	RP-S3Ae, RPS3A; small subunit ribosomal protein S3Ae	133			PMX.81_00772_30S_ribosomal_protein_S3Ae	NO_SP	1.00003	0	0	0	0	0
PMX.81	PMX.81_00773 hypothetical protein	8.0369	7.43182	-0.605087	396	C			F4BW88_METSG	UniRef90_F4BW88 Uncharacterized protein n=4 Tax=root TaxID=1 RepID=F4BW88_METSG	root	FALSE	0.914	252	2.064e-74												0	PMX.81_00773			6	K14645	1	PMX.81_00773_hypothetical_protein	LIPO	0	0	1.00002	0	0	0	CS pos: 17-18. Pr: 0.9952
PMX.81	PMX.81_00774 putative 6-oxopurine nucleoside phosphorylase	7.49476	8.14356	0.648803	756	B			A0A0W8F8K6_9ZZZZ	UniRef90_A0A0W8F8K6 5'-methylthioadenosine phosphorylase n=4 Tax=root TaxID=1 RepID=A0A0W8F8K6_9ZZZZ	root	TRUE	0.95	503	6.087e-159												0	PMX.81_00774	K00772	mtaP, MTAP; 5'-methylthioadenosine phosphorylase [EC:2.4.2.28]	178			PMX.81_00774_putative_6-oxopurine_nucleoside_phosphorylase	NO_SP	1	0	0	0	0	0
PMX.81	PMX.81_00775 Putative methylthioribose-1-phosphate isomerase	8.53652	10.3393	1.80276	1017	B	K08963	methylthioribose-1-phosphate isomerase [EC:5.3.1.23]	F4BW90_METSG	UniRef90_F4BW90 Putative methylthioribose-1-phosphate isomerase n=4 Tax=root TaxID=1 RepID=F4BW90_METSG	root	TRUE	0.947	674	2.639e-216								Initiation factor 2 subunit family [PF01008.19]				0	PMX.81_00775	K08963	mtnA; methylthioribose-1-phosphate isomerase [EC:5.3.1.23]	212			PMX.81_00775_Putative_methylthioribose-1-phosphate_isomerase	NO_SP	1	0	0	0	0	0
PMX.81	PMX.81_00776 hypothetical protein	5.9922	3.5175	-2.4747	870	B	K02040	phosphate transport system substrate-binding protein	F4BW91_METSG	UniRef90_F4BW91 Phosphate binding protein n=4 Tax=root TaxID=1 RepID=F4BW91_METSG	root	TRUE	0.94	544	1.525e-172								PBP superfamily domain [PF12849.9]				0	PMX.81_00776	K02040	pstS; phosphate transport system substrate-binding protein	75			PMX.81_00776_hypothetical_protein	NO_SP	0.595405	0.166632	0.237956	2.2e-05	1.8e-05	1.5e-05
PMX.81	PMX.81_00777 Potassium-transporting ATPase ATP-binding subunit	7.55001	7.39009	-0.159921	2724	B			F4BW92_METSG	UniRef90_F4BW92 Cation-transporting P-type ATPase n=5 Tax=Methanosarcinales TaxID=94695 RepID=F4BW92_METSG	Methanosarcinales	TRUE	0.897	1697	0								E1-E2 ATPase [PF00122.22]; Cation transporting ATPase, C-terminus [PF00689.23]; haloacid dehalogenase-like hydrolase [PF00702.28]; Cation transporter/ATPase, N-terminus [PF00690.28]; Cation transport ATPase (P-type) [PF13246.8]				0	PMX.81_00777	K01537	ATP2C; P-type Ca2+ transporter type 2C [EC:7.2.2.10]	143			PMX.81_00777_Potassium-transporting_ATPase_ATP-binding_subunit	NO_SP	0.999998	0	0	0	0	0
PMX.81	PMX.81_00778 4-phosphopantoate--beta-alanine ligase	7.10088	7.98064	0.879752	765	B	K09722	4-phosphopantoate---beta-alanine ligase [EC:6.3.2.36]	F4BW93_METSG	UniRef90_F4BW93 4-phosphopantoate--beta-alanine ligase n=3 Tax=Methanosarcinales TaxID=94695 RepID=F4BW93_METSG	Methanosarcinales	TRUE	0.895	476	1.964e-149								Phosphopantothenate/pantothenate synthetase [PF02006.18]				0	PMX.81_00778	K09722	K09722, pps; 4-phosphopantoate---beta-alanine ligase [EC:6.3.2.36]	147			PMX.81_00778_4-phosphopantoate--beta-alanine_ligase	NO_SP	1	0	0	0	0	0
PMX.81	PMX.81_00779 Pantoate kinase	6.91453	7.4259	0.511373	870	B	K06982	pantoate kinase [EC:2.7.1.169]	F4BW94_METSG	UniRef90_F4BW94 Pantoate kinase n=3 Tax=Methanosarcinales TaxID=94695 RepID=F4BW94_METSG	Methanosarcinales	TRUE	0.94	572	5.473e-182												0	PMX.81_00779	K06982	pok; pantoate kinase [EC:2.7.1.169]	132			PMX.81_00779_Pantoate_kinase	NO_SP	1.00001	0	0	0	0	0
PMX.81	PMX.81_00780 Coenzyme A biosynthesis bifunctional protein CoaBC	5.35141	5.28124	-0.0701674	120	C			A0A7L4Q292_9EURY	UniRef90_A0A7L4Q292 Bifunctional phosphopantothenoylcysteine decarboxylase/phosphopantothenate--cysteine ligase CoaBC n=1 Tax=Methanosarcinales archaeon TaxID=2250255 RepID=A0A7L4Q292_9EURY	Methanosarcinales archaeon	FALSE	0.915	77	2.285e-15												0	PMX.81_00780						PMX.81_00780_Coenzyme_A_biosynthesis_bifunctional_protein_CoaBC	NO_SP	0.999991	0	0	0	0	0
PMX.81	PMX.81_00781 hypothetical protein	5.02894	4.37029	-0.658643	1254	B			F4C052_METSG	UniRef90_F4C052 Membrane protein n=6 Tax=root TaxID=1 RepID=F4C052_METSG	root	TRUE	0.917	801	9.105e-259												0	PMX.81_00781			162			PMX.81_00781_hypothetical_protein	NO_SP	1.00003	0	0	0	0	0
PMX.81	PMX.81_00782 hypothetical protein	7.30166	7.02702	-0.274639	363	C			A0A7L4Q7X4_9EURY	UniRef90_A0A7L4Q7X4 Uncharacterized protein n=3 Tax=root TaxID=1 RepID=A0A7L4Q7X4_9EURY	root	FALSE	0.99	249	2.08e-73												0	PMX.81_00782			16	K01879	1	PMX.81_00782_hypothetical_protein	NO_SP	1.00001	0	0	0	0	0
PMX.81	PMX.81_00783 hypothetical protein	6.54935	4.74275	-1.8066	504	C			F4C053_METSG	UniRef90_F4C053 Uncharacterized protein n=5 Tax=root TaxID=1 RepID=F4C053_METSG	root	FALSE	0.965	341	1.647e-104												0	PMX.81_00783			28	K05311	1	PMX.81_00783_hypothetical_protein	NO_SP	1	0	0	0	0	0
PMX.81	PMX.81_00784 Imidazole glycerol phosphate synthase subunit HisH	4.6109	4.28572	-0.32518	702	B	K01951	GMP synthase (glutamine-hydrolysing) [EC:6.3.5.2]	F4C054_METSG	UniRef90_F4C054 Glutamine amidotransferase class-I n=5 Tax=root TaxID=1 RepID=F4C054_METSG	root	TRUE	0.992	490	6.262e-155	MER0243570	C26	MER0243570 - family C26 unassigned peptidases (Methanosaeta concilii) [C26.UPW]#C26#{peptidase unit: 1-233}~source YP_004383763~	TRUE	0.992	490	3.878e-157	Glutamine amidotransferase class-I [PF00117.30]				0	PMX.81_00784			115			PMX.81_00784_Imidazole_glycerol_phosphate_synthase_subunit_HisH	NO_SP	1.00001	0	0	0	0	0
PMX.81	PMX.81_00785 hypothetical protein	3.94397	4.23224	0.288268	438	C	K09713	uncharacterized protein	F4C055_METSG	UniRef90_F4C055 UPF0146 protein MCON_1234 n=6 Tax=root TaxID=1 RepID=F4C055_METSG	root	FALSE	0.944	289	5.204e-87								Uncharacterised protein family (UPF0146) [PF03686.15]				0	PMX.81_00785	K09713	K09713; uncharacterized protein	56			PMX.81_00785_hypothetical_protein	NO_SP	1.00002	0	0	0	0	0
PMX.81	PMX.81_00786 Cell division protein FtsZ 1	7.96926	8.13678	0.167521	1083	B	K03531	cell division protein FtsZ	F4C056_METSG	UniRef90_F4C056 Cell division protein FtsZ n=5 Tax=root TaxID=1 RepID=F4C056_METSG	root	TRUE	0.938	710	1.383e-228								Tubulin/FtsZ family, GTPase domain [PF00091.27]; FtsZ family, C-terminal domain [PF12327.10]				0	PMX.81_00786	K03531	ftsZ; cell division protein FtsZ	183			PMX.81_00786_Cell_division_protein_FtsZ_1	NO_SP	1.00004	0	0	0	0	0
PMX.81	PMX.81_00787 hypothetical protein	5.73164	5.59573	-0.135908	96	E																					0	PMX.81_00787						PMX.81_00787_hypothetical_protein	NO_SP	1.00001	0	0	0	0	0
PMX.81	PMX.81_00788 3-octaprenyl-4-hydroxybenzoate carboxy-lyase	7.65365	9.30438	1.65073	1260	B	K16874	2,5-furandicarboxylate decarboxylase 1	F4C057_METSG	UniRef90_F4C057 UbiD family decarboxylase n=5 Tax=root TaxID=1 RepID=F4C057_METSG	root	TRUE	0.977	865	6.836e-281								3-octaprenyl-4-hydroxybenzoate carboxy-lyase [PF01977.18]				0	PMX.81_00788	K25518	K25518; trans-anhydromevalonate 5-phosphate decarboxylase [EC:4.1.1.-]	311			PMX.81_00788_3-octaprenyl-4-hydroxybenzoate_carboxy-lyase	NO_SP	1	0	0	0	0	0
PMX.81	PMX.81_00789 hypothetical protein	7.82076	9.45655	1.63579	702	B			F4C058_METSG	UniRef90_F4C058 Uncharacterized protein n=4 Tax=root TaxID=1 RepID=F4C058_METSG	root	TRUE	0.896	437	1.925e-136								Protein of unknown function (DUF1614) [PF07758.13]				0	PMX.81_00789			131			PMX.81_00789_hypothetical_protein	NO_SP	1.00001	0	0	0	0	0
PMX.81	PMX.81_00790 3-dehydroquinate synthase	7.01336	7.12057	0.107205	1122	B	K11646	3-dehydroquinate synthase II [EC:1.4.1.24]	F4C059_METSG	UniRef90_F4C059 3-dehydroquinate synthase n=4 Tax=root TaxID=1 RepID=F4C059_METSG	root	TRUE	0.939	737	1.721e-237								3-dehydroquinate synthase II [PF01959.18]				0	PMX.81_00790	K11646	K11646; 3-dehydroquinate synthase II [EC:1.4.1.24]	238			PMX.81_00790_3-dehydroquinate_synthase	NO_SP	1.00001	0	0	0	0	0
PMX.81	PMX.81_00791 3-dehydroquinate dehydratase	6.02051	6.71497	0.694455	645	B			F4C060_METSG	UniRef90_F4C060 3-dehydroquinate dehydratase n=7 Tax=root TaxID=1 RepID=F4C060_METSG	root	TRUE	0.894	401	3.136e-124								Type I 3-dehydroquinase [PF01487.17]				0	PMX.81_00791	K03785	aroD; 3-dehydroquinate dehydratase I [EC:4.2.1.10]	74			PMX.81_00791_3-dehydroquinate_dehydratase	NO_SP	1.00002	0	0	0	0	0
PMX.81	PMX.81_00792 [Methyl-coenzyme M reductase subunit alpha]-arginine C-methyltransferase	6.69684	7.98808	1.29124	1344	B			A0A7L4Q683_9EURY	UniRef90_A0A7L4Q683 Methyl coenzyme M reductase-arginine methyltransferase Mmp10 n=4 Tax=root TaxID=1 RepID=A0A7L4Q683_9EURY	root	TRUE	0.968	912	7.036e-297								Radical SAM-like domain [PF19238.1]				0	PMX.81_00792	K25222	mmp10; [methyl coenzyme M reductase]-L-arginine C-5-methyltransferase [EC:2.1.1.379]	162			PMX.81_00792__Methyl-coenzyme_M_reductase_subunit_alpha_-arginine_C-methyltrans	NO_SP	1.00001	0	0	0	0	0
PMX.81	PMX.81_00793 hypothetical protein	6.32301	5.5666	-0.756407	336	C			F4C062_METSG	UniRef90_F4C062 Uncharacterized protein n=4 Tax=root TaxID=1 RepID=F4C062_METSG	root	FALSE	0.972	229	7.096e-67												0	PMX.81_00793			22	K01676	1	PMX.81_00793_hypothetical_protein	NO_SP	1.00002	0	0	0	0	0
PMX.81	PMX.81_00794 tRNA-2-methylthio-N(6)-dimethylallyladenosine synthase	8.23165	8.55001	0.318354	1134	B			F4C063_METSG	UniRef90_F4C063 Radical SAM domain protein n=4 Tax=root TaxID=1 RepID=F4C063_METSG	root	TRUE	0.898	708	2.019e-227								Radical SAM superfamily [PF04055.23]; B12 binding domain [PF02310.21]; Radical SAM proteins, N-terminal [PF19864.1]				0	PMX.81_00794			211			PMX.81_00794_tRNA-2-methylthio-N_6_-dimethylallyladenosine_synthase	NO_SP	1.00001	0	0	0	0	0
PMX.81	PMX.81_00795 hypothetical protein	9.47288	9.3066	-0.166286	276	C			F4C064_METSG	UniRef90_F4C064 Uncharacterized protein n=4 Tax=root TaxID=1 RepID=F4C064_METSG	root	FALSE	0.977	190	1.949e-53								Amphi-Trp domain [PF20068.1]				0	PMX.81_00795			9	K03572	1	PMX.81_00795_hypothetical_protein	NO_SP	1.00003	0	0	0	0	0
PMX.81	PMX.81_00796 Adenine deaminase	7.07635	8.26493	1.18858	1737	B	K01486	adenine deaminase [EC:3.5.4.2]	F4C067_METSG	UniRef90_F4C067 Adenine deaminase n=4 Tax=root TaxID=1 RepID=F4C067_METSG	root	TRUE	0.927	1110	0	MER0152164	M38	MER0152164 - family M38 non-peptidase homologues (Desulfatibacillum alkenivorans) [M38.UNW]#M38#{peptidase unit: 18-343}~source ACL05443~	TRUE	0.569	357	4.394e-105	Adenine deaminase C-terminal domain [PF13382.8]; Amidohydrolase family [PF01979.22]; Amidohydrolase family [PF07969.13]				0	PMX.81_00796	K01486	ade; adenine deaminase [EC:3.5.4.2]	365			PMX.81_00796_Adenine_deaminase	NO_SP	1.00001	0	0	0	0	0
PMX.81	PMX.81_00797 hypothetical protein	8.91224	9.43012	0.517882	330	E																					0	PMX.81_00797			2	K13572	1	PMX.81_00797_hypothetical_protein	NO_SP	1.00001	0	0	0	0	0
PMX.81	PMX.81_00798 hypothetical protein	8.11334	8.6219	0.508557	384	C			A0A1V4YV71_9EURY	UniRef90_A0A1V4YV71 Uncharacterized protein n=1 Tax=Methanocella sp. PtaU1.Bin125 TaxID=1811677 RepID=A0A1V4YV71_9EURY	Methanocella sp. PtaU1.Bin125	FALSE	0.446	104	4.753e-23												0	PMX.81_00798			6	K02795	1	PMX.81_00798_hypothetical_protein	NO_SP	0.999998	1e-06	0	0	0	0
PMX.81	PMX.81_00799 hypothetical protein	5.78421	7.67322	1.88902	453	C	K07491	putative transposase	F4BXC2_METSG	UniRef90_F4BXC2 Transposase IS200-like protein n=2 Tax=root TaxID=1 RepID=F4BXC2_METSG	root	FALSE	0.993	317	2.295e-96								Transposase IS200 like [PF01797.18]		sp|P59696|T200_SALTY Transposase for insertion sequence element IS200; Xr	Xr	0	PMX.81_00799	K07491	rayT; REP-associated tyrosine transposase	58			PMX.81_00799_hypothetical_protein	NO_SP	0.999999	0	0	0	0	0
PMX.81	PMX.81_00800 Putative dimethyl sulfoxide reductase iron-sulfur subunit B	5.97873	7.00254	1.02381	519	B	K00196	anaerobic carbon-monoxide dehydrogenase iron sulfur subunit	F4C0Q0_METSG	UniRef90_F4C0Q0 4Fe-4S binding domain protein n=5 Tax=root TaxID=1 RepID=F4C0Q0_METSG	root	TRUE	0.975	356	1.777e-109								4Fe-4S dicluster domain [PF13247.8]; 4Fe-4S dicluster domain [PF13187.8]; 4Fe-4S dicluster domain [PF14697.8]; 4Fe-4S dicluster domain [PF12838.9]; 4Fe-4S dicluster domain [PF13237.8]				0	PMX.81_00800	K00196	cooF; anaerobic carbon-monoxide dehydrogenase iron sulfur subunit	70			PMX.81_00800_Putative_dimethyl_sulfoxide_reductase_iron-sulfur_subunit_B	NO_SP	1.00002	0	0	0	0	0
PMX.81	PMX.81_00801 Hydroxylamine reductase	6.49538	8.22407	1.72869	1851	B	K00198	anaerobic carbon-monoxide dehydrogenase catalytic subunit [EC:1.2.7.4]	F4C0P9_METSG	UniRef90_F4C0P9 Anaerobic carbon-monoxide dehydrogenase n=5 Tax=root TaxID=1 RepID=F4C0P9_METSG	root	TRUE	0.963	1250	0								Prismane/CO dehydrogenase family [PF03063.22]				0	PMX.81_00801	K00198	cooS, acsA; anaerobic carbon-monoxide dehydrogenase catalytic subunit [EC:1.2.7.4]	454			PMX.81_00801_Hydroxylamine_reductase	NO_SP	1.00001	0	0	0	0	0
PMX.81	PMX.81_00802 hypothetical protein	2.59412	3.15717	0.563046	246	C	K07339	mRNA interferase HicA [EC:3.1.-.-]	F4C0P7_METSG	UniRef90_F4C0P7 YcfA-like protein n=4 Tax=root TaxID=1 RepID=F4C0P7_METSG	root	FALSE	0.911	156	4.123e-42								HicA toxin of bacterial toxin-antitoxin, [PF07927.14]				0	PMX.81_00802			28			PMX.81_00802_hypothetical_protein	NO_SP	1.00001	0	0	0	0	0
PMX.81	PMX.81_00803 hypothetical protein	5.01637	3.87799	-1.13838	237	C	K18843	antitoxin HicB	A0A1V4VF66_9EURY	UniRef90_A0A1V4VF66 HicB-like domain-containing protein n=1 Tax=Methanosaeta sp. PtaB.Bin005 TaxID=1811683 RepID=A0A1V4VF66_9EURY	Methanosaeta sp. PtaB.Bin005	FALSE	1	169	1.42e-46								HicB_like antitoxin of bacterial toxin-antitoxin system [PF15919.7]				0	PMX.81_00803			29			PMX.81_00803_hypothetical_protein	NO_SP	0.999991	0	0	0	0	0
PMX.81	PMX.81_00804 Photosystem I assembly protein Ycf3	2.35475	1.39723	-0.957525	795	B			F4C0P5_METSG	UniRef90_F4C0P5 TPR_REGION domain-containing protein n=4 Tax=root TaxID=1 RepID=F4C0P5_METSG	root	TRUE	0.942	524	8.518e-166								Tetratricopeptide repeat [PF13424.8]; MalT-like TPR region [PF17874.3]				0	PMX.81_00804			7	K15837	1	PMX.81_00804_Photosystem_I_assembly_protein_Ycf3	NO_SP	1.00002	0	0	0	0	0
PMX.81	PMX.81_00805 hypothetical protein	5.87755	4.12114	-1.75641	396	C			F4C0P3_METSG	UniRef90_F4C0P3 Uncharacterized protein n=3 Tax=Methanothrix TaxID=2222 RepID=F4C0P3_METSG	Methanothrix	FALSE	0.987	217	4.569e-62								NB-ARC domain [PF00931.24]				0	PMX.81_00805			2	K13637	1	PMX.81_00805_hypothetical_protein	NO_SP	1.00001	0	0	0	0	0
PMX.81	PMX.81_00806 hypothetical protein	5.45399	5.56771	0.113717	816	B			F4C0P2_METSG	UniRef90_F4C0P2 Uncharacterized protein n=4 Tax=root TaxID=1 RepID=F4C0P2_METSG	root	TRUE	0.924	526	1.785e-166								Membrane protein of unknown function DUF63 [PF01889.19]				0	PMX.81_00806			153			PMX.81_00806_hypothetical_protein	NO_SP	1.00004	0	0	0	0	0
PMX.81	PMX.81_00807 Proteasome subunit beta	10.3153	10.4086	0.0932571	621	B	K03433	proteasome beta subunit [EC:3.4.25.1]	F4C0P1_METSG	UniRef90_F4C0P1 Proteasome subunit beta n=16 Tax=root TaxID=1 RepID=F4C0P1_METSG	root	TRUE	0.926	402	1.145e-124	MER0243659	T01A	MER0243659 - archaean proteasome, beta component (Methanosaeta concilii) [T01.002]#T01A#{peptidase unit: 8-198}~source YP_004385047~	TRUE	0.927	373	7.076e-117	Proteasome subunit [PF00227.28]				0	PMX.81_00807	K03433	psmB, prcB; proteasome beta subunit [EC:3.4.25.1]	185			PMX.81_00807_Proteasome_subunit_beta	NO_SP	1.00001	0	0	0	0	0
PMX.81	PMX.81_00808 Ribonuclease J	9.10882	9.23832	0.129501	1908	B	K07041	uncharacterized protein	A0A5E4J6U8_9ARCH	UniRef90_A0A5E4J6U8 Ribonuclease J n=20 Tax=root TaxID=1 RepID=A0A5E4J6U8_9ARCH	root	TRUE	0.943	1257	0								Metallo-beta-lactamase superfamily domain [PF16661.7]; Beta-Casp domain [PF10996.10]; KH domain [PF17214.5]; Beta-lactamase superfamily domain [PF12706.9]; Metallo-beta-lactamase superfamily [PF00753.29]; Zn-dependent metallo-hydrolase RNA specificity domain [PF07521.14]				0	PMX.81_00808	K07041	K07041; uncharacterized protein	503			PMX.81_00808_Ribonuclease_J	NO_SP	1.00002	0	0	0	0	0
PMX.81	PMX.81_00809 hypothetical protein	8.76617	8.75316	-0.01301	519	C			A0A1V5ARD0_9EURY	UniRef90_A0A1V5ARD0 ArsR transcriptional regulator n=7 Tax=root TaxID=1 RepID=A0A1V5ARD0_9EURY	root	FALSE	0.884	319	1.355e-96								ArsR transcriptional regulator [PF09824.11]				0	PMX.81_00809			105			PMX.81_00809_hypothetical_protein	NO_SP	1.00002	0	0	0	0	0
PMX.81	PMX.81_00810 Chromosome-anchoring protein RacA	8.05204	8.96294	0.910894	789	B	K07730	putative transcriptional regulator	F4C0N8_METSG	UniRef90_F4C0N8 HTH crp-type domain-containing protein n=5 Tax=root TaxID=1 RepID=F4C0N8_METSG	root	TRUE	0.91	500	1.271e-157												0	PMX.81_00810	K07730	K07730; putative transcriptional regulator	182			PMX.81_00810_Chromosome-anchoring_protein_RacA	NO_SP	1.00002	0	0	0	0	0
PMX.81	PMX.81_00811 ATP-dependent RNA helicase DbpA	7.56365	8.12377	0.560116	2442	B	K03725	archaea-specific helicase [EC:3.6.4.-]	F4C0N7_METSG	UniRef90_F4C0N7 Probable ATP-dependent helicase n=3 Tax=root TaxID=1 RepID=F4C0N7_METSG	root	TRUE	0.937	1598	0								Family of unknown function (DUF5814) [PF19131.2]; DEAD/DEAH box helicase [PF00270.31]; Helicase conserved C-terminal domain [PF00271.33]		sp|P20703|UVSW_BPT4 ATP-dependent DNA helicase uvsW; Xh	Xh	0	PMX.81_00811	K03725	K03725; putative ATP-dependent RNA helicase [EC:3.6.4.-]	425			PMX.81_00811_ATP-dependent_RNA_helicase_DbpA	NO_SP	1.00002	0	0	0	0	0
PMX.81	PMX.81_00812 Acylphosphatase	6.96703	6.61017	-0.356853	609	B			F4C0N5_METSG	UniRef90_F4C0N5 Acylphosphatase n=5 Tax=root TaxID=1 RepID=F4C0N5_METSG	root	TRUE	0.858	381	1.724e-117								Acylphosphatase [PF00708.20]				0	PMX.81_00812			7	K01512	4	PMX.81_00812_Acylphosphatase	NO_SP	1.00003	0	0	0	0	0
PMX.81	PMX.81_00813 hypothetical protein	8.70977	7.58231	-1.12747	645	B			F4C0N4_METSG	UniRef90_F4C0N4 Lipoprotein, putative n=4 Tax=Methanosarcinales TaxID=94695 RepID=F4C0N4_METSG	Methanosarcinales	TRUE	0.893	400	4.299e-124												0	PMX.81_00813			27	K01011	1	PMX.81_00813_hypothetical_protein	SP	0.000393	0.831618	0.167272	0.000271	0.000253	0.000217	CS pos: 26-27. Pr: 0.7847
PMX.81	PMX.81_00814 hypothetical protein	5.89025	3.68881	-2.20144	546	B			F4C0N3_METSG	UniRef90_F4C0N3 Uncharacterized protein n=5 Tax=root TaxID=1 RepID=F4C0N3_METSG	root	TRUE	0.978	376	3.845e-116												0	PMX.81_00814			20	K25151/K25153	1	PMX.81_00814_hypothetical_protein	NO_SP	0.999992	0	0	0	0	0
PMX.81	PMX.81_00815 hypothetical protein	7.17495	6.86303	-0.311913	1527	B			F4C0N2_METSG	UniRef90_F4C0N2 Putative methanogenesis marker protein 14 n=4 Tax=root TaxID=1 RepID=F4C0N2_METSG	root	TRUE	0.945	1009	0								Uncharacterized protein conserved in archaea (DUF2114) [PF09887.11]				0	PMX.81_00815			374			PMX.81_00815_hypothetical_protein	NO_SP	1.00003	0	0	0	0	0
PMX.81	PMX.81_00816 Histidinol-phosphate aminotransferase	8.72796	7.31457	-1.41339	375	C			A0A1V4V2A3_9EURY	UniRef90_A0A1V4V2A3 L-threonine-O-3-phosphate decarboxylase n=4 Tax=root TaxID=1 RepID=A0A1V4V2A3_9EURY	root	FALSE	0.955	251	3.796e-74												0	PMX.81_00816	K04720	cobD; threonine-phosphate decarboxylase [EC:4.1.1.81]	11			PMX.81_00816_Histidinol-phosphate_aminotransferase	NO_SP	1	0	0	0	0	0
PMX.81	PMX.81_00817 hypothetical protein	7.31633	5.83617	-1.48016	243	C			A0A7L4QAN3_9EURY	UniRef90_A0A7L4QAN3 Uncharacterized protein n=4 Tax=root TaxID=1 RepID=A0A7L4QAN3_9EURY	root	FALSE	1	186	1.94e-52								Cysteine-rich small domain [PF04071.14]				0	PMX.81_00817						PMX.81_00817_hypothetical_protein	NO_SP	0.999997	0	0	0	0	0
PMX.81	PMX.81_00818 Cobalamin biosynthesis protein CbiB	7.43399	7.04316	-0.390838	918	B	K02227	adenosylcobinamide-phosphate synthase [EC:6.3.1.10]	A0A0W8F7S3_9ZZZZ	UniRef90_A0A0W8F7S3 Adenosylcobinamide-phosphate synthase n=5 Tax=root TaxID=1 RepID=A0A0W8F7S3_9ZZZZ	root	TRUE	0.904	577	1.402e-183								CobD/Cbib protein [PF03186.15]				0	PMX.81_00818	K02227	cbiB, cobD; adenosylcobinamide-phosphate synthase [EC:6.3.1.10]	162			PMX.81_00818_Cobalamin_biosynthesis_protein_CbiB	NO_SP	0.999991	0	0	0	0	0
PMX.81	PMX.81_00819 hypothetical protein	7.23342	7.37581	0.142389	657	B			F4C0L0_METSG	UniRef90_F4C0L0 Uncharacterized protein n=5 Tax=root TaxID=1 RepID=F4C0L0_METSG	root	TRUE	0.968	447	4.901e-140												0	PMX.81_00819			27	K18929	1	PMX.81_00819_hypothetical_protein	NO_SP	0.999979	5e-06	0	0	0	0
PMX.81	PMX.81_00820 Photosystem I assembly protein Ycf3	6.6035	8.92587	2.32236	3861	B			A0A0W8F7Q1_9ZZZZ	UniRef90_A0A0W8F7Q1 TPR_REGION domain-containing protein n=4 Tax=root TaxID=1 RepID=A0A0W8F7Q1_9ZZZZ	root	TRUE	0.941	2539	0								MalT-like TPR region [PF17874.3]; Soluble NSF attachment protein, SNAP [PF14938.8]; Tetratricopeptide repeat [PF13424.8]; Tetratricopeptide repeat [PF13429.8]				0	PMX.81_00820			210			PMX.81_00820_Photosystem_I_assembly_protein_Ycf3	NO_SP	1.00001	0	0	0	0	0
PMX.81	PMX.81_00821 Choline trimethylamine-lyase activating enzyme	8.46632	8.86206	0.395743	387	C	K23976	L-aspartate semialdehyde sulfurtransferase ferredoxin	F4C0L2_METSG	UniRef90_F4C0L2 4Fe-4S ferredoxin, iron-sulfur binding domain protein n=4 Tax=root TaxID=1 RepID=F4C0L2_METSG	root	FALSE	0.953	259	1.141e-76								4Fe-4S dicluster domain [PF13237.8]; 4Fe-4S dicluster domain [PF12838.9]; 4Fe-4S dicluster domain [PF14697.8]; 4Fe-4S dicluster domain [PF13187.8]; 4Fe-4S dicluster domain [PF13247.8]; 4Fe-4S dicluster domain [PF13746.8]; 4Fe-4S dicluster domain [PF13183.8]; 4Fe-4S dicluster domain [PF13534.8]; 4Fe-4S double cluster binding domain [PF13484.8]; 4Fe-4S binding domain [PF00037.29]				0	PMX.81_00821	K23976	K23976; L-aspartate semialdehyde sulfurtransferase ferredoxin	64			PMX.81_00821_Choline_trimethylamine-lyase_activating_enzyme	NO_SP	1.00001	0	0	0	0	0
PMX.81	PMX.81_00822 putative protein	10.0887	9.78973	-0.298924	1503	B	K23975	L-aspartate semialdehyde sulfurtransferase [EC:2.8.1.16]	A0A1V4VF46_9EURY	UniRef90_A0A1V4VF46 Inosine-5'-monophosphate dehydrogenase n=5 Tax=root TaxID=1 RepID=A0A1V4VF46_9EURY	root	TRUE	0.947	996	0								Homocysteine biosynthesis enzyme, sulfur-incorporation [PF01837.18]; CBS domain [PF00571.30]				0	PMX.81_00822	K23975	E2.8.1.16; L-aspartate semialdehyde sulfurtransferase [EC:2.8.1.16]	327			PMX.81_00822_putative_protein	NO_SP	1	0	0	0	0	0
PMX.81	PMX.81_00823 tRNA-2-methylthio-N(6)-dimethylallyladenosine synthase	8.3812	8.79838	0.417185	1503	B			A0A1V4VE56_9EURY	UniRef90_A0A1V4VE56 Ribosomal protein S12 methylthiotransferase RimO n=5 Tax=root TaxID=1 RepID=A0A1V4VE56_9EURY	root	TRUE	0.987	1044	0												0	PMX.81_00823			230			PMX.81_00823_tRNA-2-methylthio-N_6_-dimethylallyladenosine_synthase	NO_SP	1	0	0	0	0	0
PMX.81	PMX.81_00824 hypothetical protein	10.1008	9.87848	-0.222359	303	C			F4C0L5_METSG	UniRef90_F4C0L5 Uncharacterized protein n=19 Tax=root TaxID=1 RepID=F4C0L5_METSG	root	FALSE	0.942	200	8.166e-57								Protein of unknown function (DUF2551) [PF10826.10]				0	PMX.81_00824			60			PMX.81_00824_hypothetical_protein	NO_SP	1.00005	0	0	0	0	0
PMX.81	PMX.81_00825 GTP 3',8-cyclase	7.34238	7.23502	-0.107364	1140	B	K07129	uncharacterized protein	F4C0L6_METSG	UniRef90_F4C0L6 Radical SAM domain protein n=6 Tax=root TaxID=1 RepID=F4C0L6_METSG	root	TRUE	0.989	728	1.701e-234								Radical SAM superfamily [PF04055.23]; 4Fe-4S single cluster domain [PF13353.8]; 4Fe-4S single cluster domain [PF13394.8]				0	PMX.81_00825	K07129	K07129; uncharacterized protein	163			PMX.81_00825_GTP_3_,8-cyclase	NO_SP	0.663916	0.335966	3.5e-05	2.4e-05	2.5e-05	2.3e-05
PMX.81	PMX.81_00826 Indolepyruvate oxidoreductase subunit IorA	7.66308	6.39992	-1.26316	1785	B	K00179	indolepyruvate ferredoxin oxidoreductase, alpha subunit [EC:1.2.7.8]	F4C0L7_METSG	UniRef90_F4C0L7 Indolepyruvate oxidoreductase subunit IorA n=5 Tax=root TaxID=1 RepID=F4C0L7_METSG	root	TRUE	0.965	1208	0								Pyruvate flavodoxin/ferredoxin oxidoreductase, thiamine diP-bdg [PF01855.21]; Thiamine pyrophosphate enzyme, C-terminal TPP binding domain [PF02775.23]; 4Fe-4S dicluster domain [PF14697.8]; 4Fe-4S dicluster domain [PF13187.8]; 4Fe-4S dicluster domain [PF13237.8]; 4Fe-4S dicluster domain [PF12838.9]				0	PMX.81_00826	K00179	iorA; indolepyruvate ferredoxin oxidoreductase, alpha subunit [EC:1.2.7.8]	378			PMX.81_00826_Indolepyruvate_oxidoreductase_subunit_IorA	NO_SP	1.00001	0	0	0	0	0
PMX.81	PMX.81_00827 Indolepyruvate oxidoreductase subunit IorB	6.84801	4.52931	-2.3187	588	B	K00180	indolepyruvate ferredoxin oxidoreductase, beta subunit [EC:1.2.7.8]	F4C0L8_METSG	UniRef90_F4C0L8 Indolepyruvate ferredoxin oxidoreductase subunit beta n=5 Tax=root TaxID=1 RepID=F4C0L8_METSG	root	TRUE	0.941	387	7.962e-120								Pyruvate ferredoxin/flavodoxin oxidoreductase [PF01558.20]				0	PMX.81_00827	K00180	iorB; indolepyruvate ferredoxin oxidoreductase, beta subunit [EC:1.2.7.8]	152			PMX.81_00827_Indolepyruvate_oxidoreductase_subunit_IorB	NO_SP	1	0	0	0	0	0
PMX.81	PMX.81_00828 hypothetical protein	9.49151	9.71573	0.224212	630	B			F4C0L9_METSG	UniRef90_F4C0L9 PBS lyase HEAT-like repeat protein n=5 Tax=root TaxID=1 RepID=F4C0L9_METSG	root	TRUE	0.865	377	4.095e-116												0	PMX.81_00828			9	K05384	1	PMX.81_00828_hypothetical_protein	NO_SP	1	0	0	0	0	0
PMX.81	PMX.81_00829 Nucleoid-associated protein YbaB	7.74727	8.43204	0.684772	237	C	K09165	dodecin	F4C0M0_METSG	UniRef90_F4C0M0 Uncharacterized protein n=6 Tax=root TaxID=1 RepID=F4C0M0_METSG	root	FALSE	0.937	156	6.688e-42								Dodecin [PF07311.14]				0	PMX.81_00829			17	K09165	12	PMX.81_00829_Nucleoid-associated_protein_YbaB	NO_SP	1.00001	0	0	0	0	0
PMX.81	PMX.81_00830 Undecaprenyl-phosphate 4-deoxy-4-formamido-L-arabinose transferase	7.65124	8.49296	0.841719	1125	B			A0A1V4VE66_9EURY	UniRef90_A0A1V4VE66 Glycosyltransferase AglJ n=6 Tax=root TaxID=1 RepID=A0A1V4VE66_9EURY	root	TRUE	0.939	739	3.732e-238								Glycosyl transferase family 2 [PF00535.28]; Glycosyltransferase like family 2 [PF13641.8]	GT2 cellulose synthase (EC 2.4.1.12); chitin synthase (EC 2.4.1.16); dolichyl-phosphate beta-D-mannosyltransferase (EC 2.4.1.83); dolichyl-phosphate beta-glucosyltransferase (EC 2.4.1.117); N-acetylglucosaminyltransferase (EC 2.4.1.-); N-acetylgalactosaminyltransferase (EC 2.4.1.-); hyaluronan synthase (EC 2.4.1.212); chitin oligosaccharide synthase (EC 2.4.1.-); beta-1,3-glucan synthase (EC 2.4.…			0	PMX.81_00830			219			PMX.81_00830_Undecaprenyl-phosphate_4-deoxy-4-formamido-L-arabinose_transferase	NO_SP	1.00002	0	0	0	0	0
PMX.81	PMX.81_00831 hypothetical protein	6.54458	6.21302	-0.331562	213	E																					0	PMX.81_00831						PMX.81_00831_hypothetical_protein	NO_SP	0.539435	0.458915	0.000543	0.000346	0.000459	0.000319
PMX.81	PMX.81_00832 Vitamin B12 import ATP-binding protein BtuD	5.39939	2.48078	-2.9186	567	B			A0A7L4QAA6_9EURY	UniRef90_A0A7L4QAA6 ATP-binding cassette domain-containing protein n=1 Tax=Methanosarcinales archaeon TaxID=2250255 RepID=A0A7L4QAA6_9EURY	Methanosarcinales archaeon	TRUE	0.905	357	1.077e-109								ABC transporter [PF00005.29]				0	PMX.81_00832						PMX.81_00832_Vitamin_B12_import_ATP-binding_protein_BtuD	NO_SP	1.00001	0	0	0	0	0
PMX.81	PMX.81_00833 hypothetical protein	5.65088	0	-5.65088	252	C			F4BVQ3_METSG	UniRef90_F4BVQ3 Uncharacterized protein n=4 Tax=root TaxID=1 RepID=F4BVQ3_METSG	root	FALSE	1	179	6.698e-50												0	PMX.81_00833						PMX.81_00833_hypothetical_protein	NO_SP	1.00001	0	0	0	0	0
PMX.81	PMX.81_00834 hypothetical protein	6.6935	8.57308	1.87958	489	C	K05770	translocator protein	F4BVQ2_METSG	UniRef90_F4BVQ2 TspO/MBR family protein n=6 Tax=root TaxID=1 RepID=F4BVQ2_METSG	root	FALSE	0.963	331	6.507e-101								TspO/MBR family [PF03073.17]				0	PMX.81_00834	K05770	TSPO, BZRP; translocator protein	104			PMX.81_00834_hypothetical_protein	NO_SP	1.00003	0	0	0	0	0
PMX.81	PMX.81_00835 hypothetical protein	0.953948	2.35721	1.40327	315	C			F4BVQ1_METSG	UniRef90_F4BVQ1 Uncharacterized protein n=5 Tax=root TaxID=1 RepID=F4BVQ1_METSG	root	FALSE	1	237	1.242e-69												0	PMX.81_00835			7	K19333	1	PMX.81_00835_hypothetical_protein	NO_SP	1.00002	0	0	0	0	0
PMX.81	PMX.81_00836 hypothetical protein	8.34582	9.13539	0.789574	2826	B			F4BVQ0_METSG	UniRef90_F4BVQ0 Uncharacterized protein n=5 Tax=root TaxID=1 RepID=F4BVQ0_METSG	root	TRUE	0.97	1923	0												0	PMX.81_00836			141			PMX.81_00836_hypothetical_protein	NO_SP	0.999996	0	0	0	0	0
PMX.81	PMX.81_00837 TATA-box-binding protein 2	5.92714	6.86282	0.935674	576	B	K03120	transcription initiation factor TFIID TATA-box-binding protein	F4BVP9_METSG	UniRef90_F4BVP9 TATA-box-binding protein n=5 Tax=root TaxID=1 RepID=F4BVP9_METSG	root	TRUE	0.918	369	1.321e-113								Transcription factor TFIID (or TATA-binding protein, TBP) [PF00352.23]				0	PMX.81_00837	K03120	TBP, tbp; transcription initiation factor TFIID TATA-box-binding protein	122			PMX.81_00837_TATA-box-binding_protein_2	NO_SP	1.00001	0	0	0	0	0
PMX.81	PMX.81_00838 tRNA (guanine(37)-N1)-methyltransferase Trm5b	5.67909	5.50248	-0.176608	1089	B	K15429	tRNA (guanine37-N1)-methyltransferase [EC:2.1.1.228]	A0A1V5AZ33_9EURY	UniRef90_A0A1V5AZ33 tRNA (Guanine(37)-N1)-methyltransferase Trm5b n=6 Tax=root TaxID=1 RepID=A0A1V5AZ33_9EURY	root	TRUE	0.879	663	3.989e-212								Met-10+ like-protein [PF02475.18]; tRNA (Uracil-5-)-methyltransferase [PF05958.13]; RNA cap guanine-N2 methyltransferase [PF09445.12]; Methyltransferase small domain [PF05175.16]; Methyltransferase domain [PF13847.8]; tRNA methyltransferase 5 N-terminal domain [PF18093.3]; N2,N2-dimethylguanosine tRNA methyltransferase [PF02005.18]; S-adenosylmethionine-dependent methyltransferase [PF10672.11]; R…				0	PMX.81_00838	K15429	TRM5, TRMT5; tRNA (guanine37-N1)-methyltransferase [EC:2.1.1.228]	159			PMX.81_00838_tRNA__guanine_37_-N1_-methyltransferase_Trm5b	NO_SP	0.999999	0	0	0	0	0
PMX.81	PMX.81_00839 2-(3-amino-3-carboxypropyl)histidine synthase	5.00621	5.27725	0.271036	1020	B	K07561	2-(3-amino-3-carboxypropyl)histidine synthase [EC:2.5.1.108]	A0A1V4VGF1_9EURY	UniRef90_A0A1V4VGF1 2-(3-amino-3-carboxypropyl)histidine synthase n=6 Tax=root TaxID=1 RepID=A0A1V4VGF1_9EURY	root	TRUE	0.946	675	7.841e-217								Putative diphthamide synthesis protein [PF01866.19]				0	PMX.81_00839	K07561	DPH1, dph2; 2-(3-amino-3-carboxypropyl)histidine synthase [EC:2.5.1.108]	229			PMX.81_00839_2-_3-amino-3-carboxypropyl_histidine_synthase	NO_SP	1.00002	0	0	0	0	0
PMX.81	PMX.81_00840 Flap endonuclease 1	7.13024	7.64492	0.514677	1011	B	K04799	flap endonuclease-1 [EC:3.-.-.-]	F4BVP6_METSG	UniRef90_F4BVP6 Flap endonuclease 1 n=5 Tax=root TaxID=1 RepID=F4BVP6_METSG	root	TRUE	0.942	666	1.312e-213								XPG I-region [PF00867.20]; XPG N-terminal domain [PF00752.19]		sp|Q6GZN0|095R_FRG3G Putative RAD2-like endonuclease 095R; Xu	Xu	0	PMX.81_00840	K04799	FEN1, RAD2; flap endonuclease-1 [EC:3.1.-.-]	219			PMX.81_00840_Flap_endonuclease_1	NO_SP	1.00003	0	0	0	0	0
PMX.81	PMX.81_00841 Iron-sulfur cluster insertion protein ErpA	8.97127	9.7224	0.751132	390	C			F4BVP5_METSG	UniRef90_F4BVP5 HesB/YadR/YfhF-family protein n=5 Tax=root TaxID=1 RepID=F4BVP5_METSG	root	FALSE	0.978	266	2.966e-79								Iron-sulphur cluster biosynthesis [PF01521.22]				0	PMX.81_00841	K13628	iscA; iron-sulfur cluster assembly protein	13	K15724	8	PMX.81_00841_Iron-sulfur_cluster_insertion_protein_ErpA	NO_SP	1	0	0	0	0	0
PMX.81	PMX.81_00842 hypothetical protein	4.14939	6.82342	2.67403	216	C			A0A1V4VDQ1_9EURY	UniRef90_A0A1V4VDQ1 Uncharacterized protein n=1 Tax=Methanosaeta sp. PtaB.Bin005 TaxID=1811683 RepID=A0A1V4VDQ1_9EURY	Methanosaeta sp. PtaB.Bin005	FALSE	0.88	132	6.113e-34												0	PMX.81_00842			3			PMX.81_00842_hypothetical_protein	NO_SP	0.999839	0.0001	2e-06	4.5e-05	2e-06	6e-06
PMX.81	PMX.81_00843 hypothetical protein	7.83029	9.70994	1.87965	1080	B			A0A1V4VDL4_9EURY	UniRef90_A0A1V4VDL4 Uncharacterized protein n=4 Tax=root TaxID=1 RepID=A0A1V4VDL4_9EURY	root	TRUE	0.954	721	1.944e-232												0	PMX.81_00843			7	K22278	1	PMX.81_00843_hypothetical_protein	SP	0.000222	0.999118	0.000201	0.000187	0.000149	0.000145	CS pos: 27-28. Pr: 0.9731
PMX.81	PMX.81_00844 hypothetical protein	6.89531	9.6193	2.72399	756	C			F4BVP1_METSG	UniRef90_F4BVP1 Uncharacterized protein n=6 Tax=root TaxID=1 RepID=F4BVP1_METSG	root	FALSE	1	263	6.88e-76												0	PMX.81_00844			5	K00566	1	PMX.81_00844_hypothetical_protein	SP	0.000199	0.999194	0.000167	0.000167	0.000138	0.000132	CS pos: 25-26. Pr: 0.9704
PMX.81	PMX.81_00845 hypothetical protein	3.57373	4.68011	1.10639	870	B			F4BVP0_METSG	UniRef90_F4BVP0 Uncharacterized protein n=5 Tax=root TaxID=1 RepID=F4BVP0_METSG	root	TRUE	0.978	591	7.825e-189												0	PMX.81_00845			21	K20276	1	PMX.81_00845_hypothetical_protein	SP	0.000179	0.999326	0.000139	0.000147	0.00012	0.000116	CS pos: 31-32. Pr: 0.5145
PMX.81	PMX.81_00846 hypothetical protein	3.57955	4.13322	0.553664	471	E																					0	PMX.81_00846						PMX.81_00846_hypothetical_protein	NO_SP	1.00001	0	0	0	0	0
PMX.81	PMX.81_00847 Choline trimethylamine-lyase activating enzyme	4.71936	4.07561	-0.643755	819	B			F4BZ27_METSG	UniRef90_F4BZ27 Nitroreductase/iron-sulfur domain protein n=2 Tax=Methanothrix soehngenii TaxID=2223 RepID=F4BZ27_METSG	Methanothrix soehngenii	TRUE	0.958	550	8.333e-175								Nitroreductase family [PF00881.26]; Putative TM nitroreductase [PF14512.8]; 4Fe-4S dicluster domain [PF13187.8]; 4Fe-4S dicluster domain [PF13237.8]; 4Fe-4S dicluster domain [PF12838.9]; 4Fe-4S dicluster domain [PF14697.8]; 4Fe-4S dicluster domain [PF13534.8]; 4Fe-4S dicluster domain [PF13183.8]				0	PMX.81_00847			196			PMX.81_00847_Choline_trimethylamine-lyase_activating_enzyme	NO_SP	1	0	0	0	0	0
PMX.81	PMX.81_00848 hypothetical protein	4.15594	4.28963	0.13369	735	B	K01607,K01607	4-carboxymuconolactone decarboxylase [EC:4.1.1.44]; 4-carboxymuconolactone decarboxylase [EC:4.1.1.44]	F4BZ28_METSG	UniRef90_F4BZ28 Carboxymuconolactone decarboxylase n=4 Tax=root TaxID=1 RepID=F4BZ28_METSG	root	TRUE	0.94	483	4.213e-152								Carboxymuconolactone decarboxylase family [PF02627.22]				0	PMX.81_00848	K01607	pcaC; 4-carboxymuconolactone decarboxylase [EC:4.1.1.44]	150			PMX.81_00848_hypothetical_protein	NO_SP	1	0	0	0	0	0
PMX.81	PMX.81_00849 HTH-type transcriptional regulator BetI	5.78963	5.85908	0.0694525	630	B			F4BZ29_METSG	UniRef90_F4BZ29 Transcriptional regulator, TetR family domain protein n=2 Tax=Methanothrix soehngenii TaxID=2223 RepID=F4BZ29_METSG	Methanothrix soehngenii	TRUE	0.917	403	5.12e-125								Bacterial regulatory proteins, tetR family [PF00440.25]				0	PMX.81_00849			37	K02167	11	PMX.81_00849_HTH-type_transcriptional_regulator_BetI	NO_SP	1	0	0	0	0	0
PMX.81	PMX.81_00850 hypothetical protein	4.26378	3.23207	-1.03171	1083	B			F4BZ30_METSG	UniRef90_F4BZ30 Membrane protein, putative n=3 Tax=Methanosarcinales TaxID=94695 RepID=F4BZ30_METSG	Methanosarcinales	TRUE	0.924	698	3.309e-224												0	PMX.81_00850			63			PMX.81_00850_hypothetical_protein	NO_SP	0.999996	0	0	0	0	0
PMX.81	PMX.81_00851 Imidazolonepropionase	5.91248	5.36268	-0.549799	1332	B			F4BZ31_METSG	UniRef90_F4BZ31 Amidohydrolase family protein n=4 Tax=Methanosarcinales TaxID=94695 RepID=F4BZ31_METSG	Methanosarcinales	TRUE	0.955	878	3.407e-285	MER0243762	M38	MER0243762 - family M38 unassigned peptidases (Methanosaeta concilii) [M38.UPW]#M38#{peptidase unit: 45-426}~source YP_004384796~	TRUE	0.961	774	2.729e-251	Amidohydrolase family [PF01979.22]; Amidohydrolase family [PF07969.13]				0	PMX.81_00851			166			PMX.81_00851_Imidazolonepropionase	NO_SP	0.833242	7.9e-05	0.166664	0	0	0
PMX.81	PMX.81_00852 Geranylfarnesyl diphosphate synthase	8.37086	8.12228	-0.248581	963	B	K13787	geranylgeranyl diphosphate synthase, type I [EC:2.5.1.1 2.5.1.10 2.5.1.29]	F4BZ32_METSG	UniRef90_F4BZ32 Bifunctional short chain isoprenyl diphosphate synthase n=5 Tax=root TaxID=1 RepID=F4BZ32_METSG	root	TRUE	0.92	616	1.091e-196								Polyprenyl synthetase [PF00348.19]				0	PMX.81_00852	K13787	idsA; geranylgeranyl diphosphate synthase, type I [EC:2.5.1.1 2.5.1.10 2.5.1.29]	242			PMX.81_00852_Geranylfarnesyl_diphosphate_synthase	NO_SP	1.00002	0	0	0	0	0
PMX.81	PMX.81_00853 Ribonuclease J	8.36866	7.80714	-0.561526	1338	B	K12574	ribonuclease J [EC:3.1.-.-]	A0A5E4J619_9ARCH	UniRef90_A0A5E4J619 Ribonuclease J n=16 Tax=root TaxID=1 RepID=A0A5E4J619_9ARCH	root	TRUE	0.914	851	1.028e-275								Beta-lactamase superfamily domain [PF12706.9]; Metallo-beta-lactamase superfamily [PF00753.29]; Zn-dependent metallo-hydrolase RNA specificity domain [PF07521.14]				0	PMX.81_00853	K12574	rnj; ribonuclease J [EC:3.1.-.-]	334			PMX.81_00853_Ribonuclease_J	NO_SP	1.00002	0	0	0	0	0
PMX.81	PMX.81_00854 Isopentenyl-diphosphate delta-isomerase	7.14186	7.71559	0.573735	1098	B	K01823	isopentenyl-diphosphate Delta-isomerase [EC:5.3.3.2]	F4BZ34_METSG	UniRef90_F4BZ34 Isopentenyl-diphosphate delta-isomerase n=4 Tax=root TaxID=1 RepID=F4BZ34_METSG	root	TRUE	0.936	718	4.386e-231								FMN-dependent dehydrogenase [PF01070.20]				0	PMX.81_00854	K01823	idi, IDI; isopentenyl-diphosphate Delta-isomerase [EC:5.3.3.2]	202			PMX.81_00854_Isopentenyl-diphosphate_delta-isomerase	NO_SP	1.00005	0	0	0	0	0
PMX.81	PMX.81_00855 Isopentenyl phosphate kinase	8.06795	8.33542	0.267477	753	B	K06981	isopentenyl phosphate kinase [EC:2.7.4.26]	F4BZB2_METSG	UniRef90_F4BZB2 Isopentenyl phosphate kinase n=4 Tax=root TaxID=1 RepID=F4BZB2_METSG	root	TRUE	0.948	499	9.915e-158								Amino acid kinase family [PF00696.30]				0	PMX.81_00855	K06981	ipk; isopentenyl phosphate kinase [EC:2.7.4.26]	171			PMX.81_00855_Isopentenyl_phosphate_kinase	NO_SP	1.00001	0	0	0	0	0
PMX.81	PMX.81_00856 Mevalonate kinase	8.9358	8.50095	-0.434845	954	B	K00869	mevalonate kinase [EC:2.7.1.36]	F4BZB3_METSG	UniRef90_F4BZB3 Mevalonate kinase n=4 Tax=root TaxID=1 RepID=F4BZB3_METSG	root	TRUE	0.914	608	7.099e-194								GHMP kinases N terminal domain [PF00288.28]; GHMP kinases C terminal [PF08544.15]				0	PMX.81_00856	K00869	MVK, mvaK1; mevalonate kinase [EC:2.7.1.36]	134			PMX.81_00856_Mevalonate_kinase	NO_SP	1	0	0	0	0	0
PMX.81	PMX.81_00857 hypothetical protein	9.3854	8.63876	-0.746636	789	B	K06990	MEMO1 family protein	F4BZB4_METSG	UniRef90_F4BZB4 MEMO1 family protein MCON_2560 n=5 Tax=root TaxID=1 RepID=F4BZB4_METSG	root	TRUE	0.949	475	7.342e-149								Memo-like protein [PF01875.19]				0	PMX.81_00857	K06990	MEMO1; MEMO1 family protein	157			PMX.81_00857_hypothetical_protein	NO_SP	1.00001	0	0	0	0	0
PMX.81	PMX.81_00858 30S ribosomal protein S2	10.7012	9.96656	-0.734618	603	B	K02967	small subunit ribosomal protein S2	F4BZB5_METSG	UniRef90_F4BZB5 30S ribosomal protein S2 n=19 Tax=root TaxID=1 RepID=F4BZB5_METSG	root	TRUE	0.96	406	2.681e-126								Ribosomal protein S2 [PF00318.22]				0	PMX.81_00858	K02967	RP-S2, MRPS2, rpsB; small subunit ribosomal protein S2	143			PMX.81_00858_30S_ribosomal_protein_S2	NO_SP	1.00002	0	0	0	0	0
PMX.81	PMX.81_00859 DNA-directed RNA polymerase subunit K	9.23821	7.58678	-1.65143	180	C	K03055	DNA-directed RNA polymerase subunit K [EC:2.7.7.6]	F4BZB6_METSG	UniRef90_F4BZB6 DNA-directed RNA polymerase subunit K n=5 Tax=root TaxID=1 RepID=F4BZB6_METSG	root	FALSE	0.973	123	4.863e-31								RNA polymerase Rpb6 [PF01192.24]				0	PMX.81_00859	K03055	rpoK; DNA-directed RNA polymerase subunit K [EC:2.7.7.6]	51			PMX.81_00859_DNA-directed_RNA_polymerase_subunit_K	NO_SP	0.999993	0	0	0	0	0
PMX.81	PMX.81_00860 tRNA-Pro(cgg)	0	0	0	75
PMX.81	PMX.81_00861 DNA-directed RNA polymerase subunit N	8.72611	7.02461	-1.7015	186	C	K03058	DNA-directed RNA polymerase subunit N [EC:2.7.7.6]	F4BZB7_METSG	UniRef90_F4BZB7 DNA-directed RNA polymerase subunit N n=16 Tax=root TaxID=1 RepID=F4BZB7_METSG	root	FALSE	1	138	5.993e-36								RNA polymerases N / 8 kDa subunit [PF01194.19]				0	PMX.81_00861	K03058	rpoN; DNA-directed RNA polymerase subunit N [EC:2.7.7.6]	42			PMX.81_00861_DNA-directed_RNA_polymerase_subunit_N	NO_SP	0.999997	0	0	0	0	0
PMX.81	PMX.81_00862 30S ribosomal protein S9	10.4651	9.16349	-1.30163	399	C	K02996	small subunit ribosomal protein S9	F4BZB8_METSG	UniRef90_F4BZB8 30S ribosomal protein S9 n=18 Tax=root TaxID=1 RepID=F4BZB8_METSG	root	FALSE	0.93	259	7.358e-77								Ribosomal protein S9/S16 [PF00380.21]				0	PMX.81_00862	K02996	RP-S9, MRPS9, rpsI; small subunit ribosomal protein S9	135			PMX.81_00862_30S_ribosomal_protein_S9	NO_SP	1.00004	0	0	0	0	0
PMX.81	PMX.81_00863 50S ribosomal protein L13	9.44538	8.22618	-1.2192	420	C	K02871	large subunit ribosomal protein L13	F4BZB9_METSG	UniRef90_F4BZB9 50S ribosomal protein L13 n=5 Tax=root TaxID=1 RepID=F4BZB9_METSG	root	FALSE	0.938	276	2.456e-82								Ribosomal protein L13 [PF00572.20]				0	PMX.81_00863	K02871	RP-L13, MRPL13, rplM; large subunit ribosomal protein L13	123			PMX.81_00863_50S_ribosomal_protein_L13	NO_SP	1.00001	0	0	0	0	0
PMX.81	PMX.81_00864 50S ribosomal protein L18e	10.0921	9.33464	-0.757442	360	C	K02883	large subunit ribosomal protein L18e	F4BZC0_METSG	UniRef90_F4BZC0 50S ribosomal protein L18e n=5 Tax=root TaxID=1 RepID=F4BZC0_METSG	root	FALSE	0.936	236	6.677e-69								Ribosomal protein 60S L18 and 50S L18e [PF17135.6]; Ribosomal proteins 50S-L15, 50S-L18e, 60S-L27A [PF00828.21]				0	PMX.81_00864	K02883	RP-L18e, RPL18; large subunit ribosomal protein L18e	70			PMX.81_00864_50S_ribosomal_protein_L18e	NO_SP	1.00001	0	0	0	0	0
PMX.81	PMX.81_00865 hypothetical protein	4.8251	5.21263	0.387529	1272	B	K08971	putative membrane protein	F4BZC1_METSG	UniRef90_F4BZC1 Integral membrane protein (DUF112) n=6 Tax=root TaxID=1 RepID=F4BZC1_METSG	root	TRUE	0.88	776	4.99e-250								Tripartite tricarboxylate transporter TctA family [PF01970.18]				0	PMX.81_00865	K08971	K08971; putative membrane protein	253			PMX.81_00865_hypothetical_protein	NO_SP	1.00002	0	0	0	0	0
PMX.81	PMX.81_00866 hypothetical protein	5.64729	6.5641	0.91681	222	C			F4BTG9_METSG	UniRef90_F4BTG9 HTH_45 domain-containing protein n=2 Tax=Methanothrix soehngenii TaxID=2223 RepID=F4BTG9_METSG	Methanothrix soehngenii	FALSE	0.927	117	1.571e-28												0	PMX.81_00866			6	K01847	1	PMX.81_00866_hypothetical_protein	NO_SP	1.00003	0	0	0	0	0
PMX.81	PMX.81_00867 Bifunctional protein GlmU	7.46671	6.7345	-0.732212	1215	B	K23144	UDP-N-acetylglucosamine diphosphorylase / glucose-1-phosphate thymidylyltransferase / UDP-N-acetylgalactosamine diphosphorylase / glucosamine-1-phosphate N-acetyltransferase / galactosamine-1-phosphate N-acetyltransferase [EC:2.7.7.23 2.7.7.24 2.7.7.83 2.3.1.157 2.3.1.276]	F4BZC3_METSG	UniRef90_F4BZC3 Glucosamine-1-phosphate N-acetyltransferase n=3 Tax=root TaxID=1 RepID=F4BZC3_METSG	root	TRUE	0.962	819	1.844e-265								Nucleotidyl transferase [PF00483.25]; MobA-like NTP transferase domain [PF12804.9]; 2-C-methyl-D-erythritol 4-phosphate cytidylyltransferase [PF01128.21]; Bacterial transferase hexapeptide (six repeats) [PF00132.26]		sp|P55257|RMLA_YEREN Glucose-1-phosphate thymidylyltransferase; Xh	Xh	0	PMX.81_00867	K23144	K23144; UDP-N-acetylglucosamine diphosphorylase / glucose-1-phosphate thymidylyltransferase / UDP-N-acetylgalactosamine diphosphorylase / glucosamine-1-phosphate N-acetyltransferase / galactosamine-1-phosphate N-acetyltransferase [EC:2.7.7.23 2.7.7.24 2.7.7.83 2.3.1.157 2.3.1.276]	220			PMX.81_00867_Bifunctional_protein_GlmU	NO_SP	1.00002	0	0	0	0	0
PMX.81	PMX.81_00868 UDP-4-amino-4-deoxy-L-arabinose--oxoglutarate aminotransferase	7.93104	7.19871	-0.732326	1101	B	K13010	perosamine synthetase [EC:2.6.1.102]	F4BZC4_METSG	UniRef90_F4BZC4 DegT/DnrJ/EryC1/StrS aminotransferase n=4 Tax=Methanosarcinales TaxID=94695 RepID=F4BZC4_METSG	Methanosarcinales	TRUE	0.97	750	3.783e-242								DegT/DnrJ/EryC1/StrS aminotransferase family [PF01041.19]; Aminotransferase class I and II [PF00155.23]		sp|D3QY10|COLD_ECOCB GDP-4-keto-6-deoxy-D-mannose 3-dehydratase; Xh	Xh	0	PMX.81_00868	K13010	per, rfbE; perosamine synthetase [EC:2.6.1.102]	233			PMX.81_00868_UDP-4-amino-4-deoxy-L-arabinose--oxoglutarate_aminotransferase	NO_SP	1.00003	0	0	0	0	0
PMX.81	PMX.81_00869 UDP-N-acetylglucosamine 3-dehydrogenase	8.00922	7.74941	-0.259815	936	B			F4BZC5_METSG	UniRef90_F4BZC5 Oxidoreductase domain protein n=5 Tax=root TaxID=1 RepID=F4BZC5_METSG	root	TRUE	0.936	612	1.675e-195								Oxidoreductase family, NAD-binding Rossmann fold [PF01408.24]; Ornithine cyclodeaminase/mu-crystallin family [PF02423.17]				0	PMX.81_00869			174			PMX.81_00869_UDP-N-acetylglucosamine_3-dehydrogenase	NO_SP	1.00003	0	0	0	0	0
PMX.81	PMX.81_00870 Bifunctional protein GlmU	7.99708	6.70038	-1.2967	618	B	K13018	UDP-2-acetamido-3-amino-2,3-dideoxy-glucuronate N-acetyltransferase [EC:2.3.1.201]	F4BZC6_METSG	UniRef90_F4BZC6 Transferase hexapeptide repeat containing protein n=5 Tax=root TaxID=1 RepID=F4BZC6_METSG	root	TRUE	0.982	427	1.866e-133								Bacterial transferase hexapeptide (six repeats) [PF00132.26]		REFSEQ serine acetyltransferase; Xu	Xu	0	PMX.81_00870	K13018	wbpD, wlbB; UDP-2-acetamido-3-amino-2,3-dideoxy-glucuronate N-acetyltransferase [EC:2.3.1.201]	107			PMX.81_00870_Bifunctional_protein_GlmU	NO_SP	0.999995	0	0	0	0	0
PMX.81	PMX.81_00871 UDP-N-acetyl-D-mannosamine dehydrogenase	7.38125	5.84376	-1.53749	1197	B			F4BZC7_METSG	UniRef90_F4BZC7 UDP-ManNAc 6-dehydrogenase n=4 Tax=root TaxID=1 RepID=F4BZC7_METSG	root	TRUE	0.97	815	4.459e-264								UDP-glucose/GDP-mannose dehydrogenase family, NAD binding domain [PF03721.16]; UDP-glucose/GDP-mannose dehydrogenase family, central domain [PF00984.21]		sp|O32271|TUAD_BACSU UDP-glucose 6-dehydrogenase TuaD; Xh	Xh	0	PMX.81_00871			187			PMX.81_00871_UDP-N-acetyl-D-mannosamine_dehydrogenase	NO_SP	0.999992	0	0	0	0	0
PMX.81	PMX.81_00872 UDP-N-acetylglucosamine 2-epimerase	7.81043	7.10108	-0.709355	1077	B	K13019	UDP-GlcNAc3NAcA epimerase [EC:5.1.3.23]	F4BZC8_METSG	UniRef90_F4BZC8 UDP-N-acetylglucosamine 2-epimerase n=3 Tax=root TaxID=1 RepID=F4BZC8_METSG	root	TRUE	0.98	741	1.944e-239								UDP-N-acetylglucosamine 2-epimerase [PF02350.21]				0	PMX.81_00872	K13019	wbpI, wlbD; UDP-GlcNAc3NAcA epimerase [EC:5.1.3.23]	229	K01791	22	PMX.81_00872_UDP-N-acetylglucosamine_2-epimerase	NO_SP	1.00001	0	0	0	0	0
[truncated: 7,737 more rows]
