# Supplementary material for: Microscopic and metatranscriptomic analyses revealed unique cross-domain parasitism between phylum Candidatus Patescibacteria/candidate phyla radiation and methanogenic archaea in anaerobic ecosystems
Source: mBio. 2024 Feb 7;15(3):e03102-23. doi: 10.1128/mbio.03102-23 (PMC10936435; doi:10.1128/mbio.03102-23)
Supplement: Table S4 — Summary of the annotation of parasitism-related proteins in the genomes of Ca. Paceibacterales. [file mbio.03102-23-s0010.xlsx]

## Sheet: TableS4
Table S4. Summary of the annotation of the secretion systems, transporter-related proteins, ATPase, and cell growth-related genes in the genome of Candidatus Yanofskyibacterium (PMX.810_sub) and Ca. Minisyncoccaceae (PMX.50 and PMX.108) in culture systems C-2–C-4 on Day 14 and C-6 and C-7 on Day 31.
BlastKOALA	Annotations	Locus tags of the metagenome-assembled bins			PMX.810	PMX.810	PMX.50	PMX.50	PMX.108	PMX.108
KO number	DNA transport-related proteins	PMX_810_sub	PMX.50	PMX.108	day 14	day 31	day 14	day 31	day 14	day 31
K02238	competence protein ComEC	PMX_810_sub_00344	PMX.50_00085	PMX.108_00747	6.53777	0	0	0	0	0
			PMX.50_00197	PMX.108_01049	*	*	0	0	0	0
	Secretion system-related protein
K03070	SecA	PMX_810_sub_00630	PMX.50_00216	PMX.108_00635	10.2963	10.3509	5.04288	8.03751	6.06146	0
K03072	SecD	PMX_810_sub_00280	PMX.50_00429	PMX.108_00630	11.0646	12.2644	0	9.75874	5.44198	0
K03073	SecE	PMX_810_sub_00161	PMX.50_00319	PMX.108_00698	10.4751	10.6316	0	0	0	0
K03074	SecF	PMX_810_sub_00279	PMX.50_00430	PMX.108_00629	10.0918	9.46998	6.98296	0	0	0
K03075	SecG	PMX_810_sub_00080	PMX.50_00662		10.1721	0	0	0	*	*
K03076	SecY	PMX_810_sub_00096	PMX.50_00045	PMX.108_00526	10.4709	0	0	6.07044	0	0
					*	*	*	*	*	*
K13280	SEC11, sipW; signal peptidase I		PMX.50_00004		*	*	8.26366	8.93789	*	*
					*	*	*	*	*	*
K03100	lepB; signal peptidase I	PMX_810_sub_00221	PMX.50_00208	PMX.108_00789	11.5874	0	0	0	0	0
		PMX_810_sub_00658			6.22335	0	*	*	*	*
		PMX_810_sub_00676			10.8061	10.1131	*	*	*	*
					*	*	*	*	*	*
K02456	GspG	PMX_810_sub_00476		PMX.108_00205	8.55412	0	*	*	0	0
		PMX_810_sub_00490		PMX.108_00623	0	0	*	*	10.3012	8.35201
		PMX_810_sub_00519		PMX.108_00624	8.86007	0	*	*	*	*
				PMX.108_01073	*	*	*	*	7.16635	0
					*	*	*	*	*	*
K02005	HlyD family secretion protein	PMX_810_sub_00463	PMX.50_00135	PMX.108_00355	9.61223	8.5109	0	8.81464	4.92349	0
			PMX.50_00150	PMX.108_00927	*	*	0	0	5.94199	0
	pilus assembly protein
K02652	type IV pilus assembly protein PilB	PMX_810_sub_00573	PMX.50_00537	PMX.108_00034	8.94238	0	0	0	0	0
		PMX_810_sub_00657	PMX.50_00687	PMX.108_00054	5.37768	0	7.08578	8.5114	0	0
				PMX.108_00617	*	*	*	*	0	0
K02653	type IV pilus assembly protein PilC	PMX_810_sub_00219	PMX.50_00685	PMX.108_00052	8.47647	0	6.99728	0	0	0
		PMX_810_sub_00415		PMX.108_00618	0	0	*	*	0	0
		PMX_810_sub_00737			9.67265	0	*	*	*	*
		PMX_810_sub_00773			0	0	*	*	*	*
K02654	pilD, pppA; leader peptidase (prepilin peptidase) / N-methyltransferase	PMX_810_sub_00336	PMX.50_00683	PMX.108_00048	9.22951	9.60059	0	0	0	0
K02662	type IV pilus assembly protein PilM	PMX_810_sub_00401	PMX.50_00691	PMX.108_00058	11.1647	9.17961	0	0	7.9926	8.32428
		PMX_810_sub_00527			4.41935	0	*	*	*	*
		PMX_810_sub_00808			10.285	9.09577	*	*	*	*
K02669	pilT; twitching motility protein PilT		PMX.50_00686	PMX.108_00053	*	*	7.78741	6.28919	0	0
K02664	type IV pilus assembly protein PilO	PMX_810_sub_00399			10.5613	0	*	*	*	*
K02663	type IV pilus assembly protein PilN	PMX_810_sub_00526			7.66306	0	*	*	*	*
	Transporter-related proteins
K01537	P-type Ca2+ transporter type 2C	PMX_810_sub_00143		PMX.108_00724	8.39136	0	*	*	0	0
				PMX.108_01113	*	*	*	*	0	0
K03284	corA; magnesium transporter		PMX.50_00127	PMX.108_00370	*	*	0	9.42018	0	8.18866
				PMX.108_00371	*	*	*	*	0	0
K03306	inorganic phosphate transporter, PiT family	PMX_810_sub_00612			7.63556	0	*	*	*	*
K03314	nhaB; Na+:H+ antiporter, NhaB family			PMX.108_00794	*	*	*	*	6.13717	0
K03316	monovalent cation:H+ antiporter, CPA1 family			PMX.108_00455	*	*	*	*	0	0
K07301	yrbG; cation:H+ antiporter		PMX.50_00382	PMX.108_00462	*	*	0	0	0	0
				PMX.108_00918	*	*	*	*	7.49197	7.4869
K16267	zipB; zinc and cadmium transporter	PMX_810_sub_00555		PMX.108_00631	8.54812	11.3339	*	*	0	0
K17686	copA, ctpA, ATP7; P-type Cu+ transporter			PMX.108_00394	*	*	*	*	0	0
	Permease Protein
K01992	ABC-2 type transport system permease protein	PMX_810_sub_00699			0	0	*	*	*	*
K02004	putative ABC transport system permease protein	PMX_810_sub_00133	PMX.50_00132	PMX.108_00357	8.27843	12.307	0	0	0	0
		PMX_810_sub_00454	PMX.50_00133	PMX.108_00358	9.44072	0	0	0	0	0
		PMX_810_sub_00854	PMX.50_00148	PMX.108_00929	4.36423	0	0	0	0	0
K02015	iron complex transport system permease protein	PMX_810_sub_00530			8.86416	0	*	*	*	*
K09811	ftsX; cell division transport system permease protein		PMX.50_00443	PMX.108_01005	*	*	0	0	0	0
	ATPase
K02108	atpB; F-type H+-transporting ATPase subunit a		PMX.50_00524	PMX.108_00286	*	*	0	10.2787	0	0
K02109	atpF; F-type H+-transporting ATPase subunit b	PMX_810_sub_00804	PMX.50_00521	PMX.108_00289	*	*	0	0	0	0
K02110	atpE; F-type H+-transporting ATPase subunit c		PMX.50_00522	PMX.108_00288	*	*	0	0	0	0
K02111	atpA; F-type H+/Na+-transporting ATPase subunit alpha		PMX.50_00519	PMX.108_00291	*	*	6.2564	8.71102	0	0
K02112	atpD; F-type H+/Na+-transporting ATPase subunit beta	PMX_810_sub_00652	PMX.50_00517	PMX.108_00293	8.08015	9.87175	8.41778	9.86622	0	0
		PMX_810_sub_00729			10.5026	0	*	*	*	*
K02113	atpH; F-type H+-transporting ATPase subunit delta	PMX_810_sub_00803	PMX.50_00520		8.3468	10.6642	0	0	*	*
K02114	atpC; F-type H+-transporting ATPase subunit epsilon	PMX_810_sub_00651	PMX.50_00516	PMX.108_00294	11.3356	0	0	8.38906	0	0
		PMX_810_sub_00730			0	0	*	*	*	*
K02115	atpG; F-type H+-transporting ATPase subunit gamma	PMX_810_sub_00653	PMX.50_00518	PMX.108_00292	0	0	0	0	0	0
		PMX_810_sub_00728			9.97859	0	*	*	*	*
K03466	ftsK, spoIIIE; DNA segregation ATPase FtsK/SpoIIIE, S-DNA-T family		PMX.50_00674	PMX.108_00261	*	*	7.59664	8.17416	0	0
K06942	ychF; ribosome-binding ATPase	PMX_810_sub_00001	PMX.50_00112	PMX.108_00592	9.2427	0	0	0	0	0
K07478	ycaJ; putative ATPase		PMX.50_00267	PMX.108_00217	*	*	0	9.02941	0	0
	ATP-binding Protein
K02013	iron complex transport system ATP-binding protein	PMX_810_sub_00529			9.35464	0	*	*	*	*
K09812	ftsE; cell division transport system ATP-binding protein		PMX.50_00442	PMX.108_01006	*	*	0	6.89648	0	0
	Substrate-binding Protein
K02016	iron complex transport system substrate-binding protein	PMX_810_sub_00531			8.34873	9.17179	*	*	*	*
K02030	polar amino acid transport system substrate-binding protein			PMX.108_00679	*	*	*	*	8.17387	7.62374
K02035	peptide/nickel transport system substrate-binding protein	PMX_810_sub_00081	PMX.50_00663	PMX.108_00272	11.0011	12.6328	0	5.40604	0	6.43285
				PMX.108_00741	*	*	*	*	0	0
	Cell division
K03466	ftsK, spoIIIE; DNA segregation ATPase FtsK/SpoIIIE, S-DNA-T family		PMX.50_00674	PMX.108_00261	*	*	7.59664	8.17416	0	0
K03531	ftsZ; cell division protein FtsZ	PMX_810_sub_00233	PMX.50_00202	PMX.108_00752	10.7131	12.7032	0	6.46866	0	0
		PMX_810_sub_00299	PMX.50_00448	PMX.108_00974	10.1755	10.1955	0	0	0	0
K03588	ftsW, spoVE; cell division protein FtsW	PMX_810_sub_00007	PMX.50_00304	PMX.108_01097	7.9334	9.12948	5.74205	0	0	0
K03589	ftsQ; cell division protein FtsQ	PMX_810_sub_00539			9.0142	0	*	*	0	0
K03590	ftsA; cell division protein FtsA	PMX_810_sub_00234	PMX.50_00203	PMX.108_00753	10.3692	12.5173	*	*	5.5566	0
K03798	ftsH, hflB; cell division protease FtsH		PMX.50_00620	PMX.108_00328	*	*	0	8.60056	5.11401	0
K09811	ftsX; cell division transport system permease protein		PMX.50_00443	PMX.108_01005	*	*	0	0	0	0
K09812	ftsE; cell division transport system ATP-binding protein		PMX.50_00442	PMX.108_01006	*	*	0	6.89648	0	0
	Peptidoglycan biosynthesis
K00075	murB; UDP-N-acetylmuramate dehydrogenase	PMX_810_sub_00710	PMX.50_00219	PMX.108_00869	6.65857	0	0	0	0	0
K00790	murA; UDP-N-acetylglucosamine 1-carboxyvinyltransferase	PMX_810_sub_00620	PMX.50_00491	PMX.108_00842	9.36439	0	0	0	0	0
K01000	mraY; phospho-N-acetylmuramoyl-pentapeptide-transferase	PMX_810_sub_00010	PMX.50_00301	PMX.108_01100	9.1412	0	0	0	0	0
K01924	murC; UDP-N-acetylmuramate--alanine ligase		PMX.50_00294	PMX.108_00666	*	*	0	0	0	7.09
K01928	murE; UDP-N-acetylmuramoyl-L-alanyl-D-glutamate--2,6-diaminopimelate ligase		PMX.50_00527	PMX.108_00282	*	*	0	6.09468	0	0
K01929	murF; UDP-N-acetylmuramoyl-tripeptide--D-alanyl-D-alanine ligase		PMX.50_00510	PMX.108_00474	*	*	0	0	0	0
K02563	murG; UDP-N-acetylglucosamine--N-acetylmuramyl-(pentapeptide) pyrophosphoryl-undecaprenol N-acetylglucosamine transferase	PMX_810_sub_00006	PMX.50_00305	PMX.108_00685	10.5024	10.7318	7.25836	6.21116	0	0
K05366	mrcA; penicillin-binding protein 1A		PMX.50_00543	PMX.108_00040	*	*	0	5.48036	0	0
K05367	pbpC; penicillin-binding protein 1C			PMX.108_00588	*	*	*	*	0	0
K05515	mrdA; penicillin-binding protein 2	PMX_810_sub_00638	PMX.50_00502	PMX.108_00483	8.46237	0	0	8.38312	0	0
K06153	bacA; undecaprenyl-diphosphatase			PMX.108_01163	*	*	*	*	0	0
K07258	dacC, dacA, dacD; serine-type D-Ala-D-Ala carboxypeptidase (penicillin-binding protein 5/6)	PMX_810_sub_00011	PMX.50_00300		10.1253	0	0	0	*	*
		PMX_810_sub_00508			9.08872	9.47479	*	*	*	*
K07260	vanY; zinc D-Ala-D-Ala carboxypeptidase	PMX_810_sub_00534			8.05321	9.36356	*	*	*	*
K08384	spoVD; stage V sporulation protein D (sporulation-specific penicillin-binding protein)		PMX.50_00380	PMX.108_00916	*	*	0	9.63802	0	0
K23169	murD2; UDP-N-acetylmuramoyl-L-alanine---L-glutamate ligase		PMX.50_00303		*	*	0	6.07732	*	*
K23170	murL; UDP-N-acetyl-alpha-D-muramoyl-L-alanyl-L-glutamate epimerase	PMX_810_sub_00009	PMX.50_00302	PMX.108_01099	8.08251	0	6.89855	0	0	0
